# Supplementary material for: Arsenic toxicity in the Drosophila brain at single cell resolution
Source: Front Toxicol. 2025 Jul 10;7:1636431. doi: 10.3389/ftox.2025.1636431 (PMC12287011; doi:10.3389/ftox.2025.1636431)
Supplement: Supplementary file 4 [file Table3.xlsx]

## Sheet: Table S3
Supplementary Table S3: Raw data for climbing assay
Replicate	Sex	Treatment (microM)	Climbing Day	Climbing score
1	Female	0	0	1
1	Female	0	0	1
1	Female	0	0	2
1	Female	0	0	2
1	Female	0	0	2
1	Female	0	0	3
1	Female	0	0	3
1	Female	0	0	3
1	Female	0	0	3
1	Female	0	0	3
1	Female	0	0	4
1	Female	0	0	4
1	Female	0	0	4
1	Female	0	0	4
1	Female	0	0	4
1	Female	0	0	4
1	Female	0	0	4
1	Female	0	0	4
1	Female	0	0	4
1	Female	0	0	5
1	Female	0	0	5
1	Female	0	0	5
1	Female	0	0	5
1	Female	0	0	5
1	Female	0	0	5
1	Female	0	0	5
1	Female	0	0	5
1	Female	0	0	5
1	Female	0	0	5
1	Female	0	0	5
1	Female	0	0	6
1	Female	0	0	6
1	Female	0	0	6
1	Female	0	0	6
1	Female	0	0	6
1	Female	0	0	6
1	Female	0	0	6
1	Female	0	0	6
1	Female	0	0	6
1	Female	0	0	6
1	Female	0	0	6
1	Female	0	0	6
1	Female	0	0	6
1	Female	0	0	6
1	Female	0	0	7
1	Female	0	0	7
2	Female	0	0	1
2	Female	0	0	1
2	Female	0	0	2
2	Female	0	0	2
2	Female	0	0	3
2	Female	0	0	3
2	Female	0	0	3
2	Female	0	0	3
2	Female	0	0	4
2	Female	0	0	4
2	Female	0	0	4
2	Female	0	0	4
2	Female	0	0	4
2	Female	0	0	5
2	Female	0	0	5
2	Female	0	0	5
2	Female	0	0	5
2	Female	0	0	5
2	Female	0	0	5
2	Female	0	0	5
2	Female	0	0	5
2	Female	0	0	5
2	Female	0	0	5
2	Female	0	0	5
2	Female	0	0	5
2	Female	0	0	5
2	Female	0	0	6
2	Female	0	0	6
2	Female	0	0	6
2	Female	0	0	6
2	Female	0	0	6
2	Female	0	0	6
2	Female	0	0	6
2	Female	0	0	6
2	Female	0	0	6
2	Female	0	0	6
2	Female	0	0	6
2	Female	0	0	6
2	Female	0	0	6
2	Female	0	0	7
2	Female	0	0	7
2	Female	0	0	7
2	Female	0	0	7
2	Female	0	0	7
2	Female	0	0	7
2	Female	0	0	7
2	Female	0	0	7
2	Female	0	0	7
3	Female	0	0	1
3	Female	0	0	1
3	Female	0	0	1
3	Female	0	0	1
3	Female	0	0	1
3	Female	0	0	2
3	Female	0	0	2
3	Female	0	0	3
3	Female	0	0	3
3	Female	0	0	3
3	Female	0	0	3
3	Female	0	0	3
3	Female	0	0	4
3	Female	0	0	4
3	Female	0	0	4
3	Female	0	0	4
3	Female	0	0	4
3	Female	0	0	4
3	Female	0	0	4
3	Female	0	0	4
3	Female	0	0	4
3	Female	0	0	4
3	Female	0	0	5
3	Female	0	0	5
3	Female	0	0	5
3	Female	0	0	5
3	Female	0	0	5
3	Female	0	0	6
3	Female	0	0	6
3	Female	0	0	6
3	Female	0	0	6
3	Female	0	0	6
3	Female	0	0	6
3	Female	0	0	6
3	Female	0	0	6
3	Female	0	0	6
3	Female	0	0	6
3	Female	0	0	6
3	Female	0	0	6
3	Female	0	0	6
3	Female	0	0	6
3	Female	0	0	6
3	Female	0	0	6
3	Female	0	0	7
3	Female	0	0	7
3	Female	0	0	7
3	Female	0	0	7
3	Female	0	0	7
3	Female	0	0	7
1	Female	250	0	1
1	Female	250	0	1
1	Female	250	0	2
1	Female	250	0	2
1	Female	250	0	2
1	Female	250	0	3
1	Female	250	0	3
1	Female	250	0	3
1	Female	250	0	3
1	Female	250	0	3
1	Female	250	0	4
1	Female	250	0	4
1	Female	250	0	4
1	Female	250	0	4
1	Female	250	0	4
1	Female	250	0	4
1	Female	250	0	4
1	Female	250	0	4
1	Female	250	0	4
1	Female	250	0	5
1	Female	250	0	5
1	Female	250	0	5
1	Female	250	0	5
1	Female	250	0	5
1	Female	250	0	5
1	Female	250	0	5
1	Female	250	0	5
1	Female	250	0	5
1	Female	250	0	5
1	Female	250	0	5
1	Female	250	0	6
1	Female	250	0	6
1	Female	250	0	6
1	Female	250	0	6
1	Female	250	0	6
1	Female	250	0	6
1	Female	250	0	6
1	Female	250	0	6
1	Female	250	0	6
1	Female	250	0	6
1	Female	250	0	6
1	Female	250	0	6
1	Female	250	0	6
1	Female	250	0	6
1	Female	250	0	7
1	Female	250	0	7
2	Female	250	0	1
2	Female	250	0	1
2	Female	250	0	2
2	Female	250	0	2
2	Female	250	0	3
2	Female	250	0	3
2	Female	250	0	3
2	Female	250	0	3
2	Female	250	0	4
2	Female	250	0	4
2	Female	250	0	4
2	Female	250	0	4
2	Female	250	0	4
2	Female	250	0	5
2	Female	250	0	5
2	Female	250	0	5
2	Female	250	0	5
2	Female	250	0	5
2	Female	250	0	5
2	Female	250	0	5
2	Female	250	0	5
2	Female	250	0	5
2	Female	250	0	5
2	Female	250	0	5
2	Female	250	0	5
2	Female	250	0	5
2	Female	250	0	6
2	Female	250	0	6
2	Female	250	0	6
2	Female	250	0	6
2	Female	250	0	6
2	Female	250	0	6
2	Female	250	0	6
2	Female	250	0	6
2	Female	250	0	6
2	Female	250	0	6
2	Female	250	0	6
2	Female	250	0	6
2	Female	250	0	6
2	Female	250	0	7
2	Female	250	0	7
2	Female	250	0	7
2	Female	250	0	7
2	Female	250	0	7
2	Female	250	0	7
2	Female	250	0	7
2	Female	250	0	7
2	Female	250	0	7
3	Female	250	0	1
3	Female	250	0	1
3	Female	250	0	1
3	Female	250	0	1
3	Female	250	0	1
3	Female	250	0	2
3	Female	250	0	2
3	Female	250	0	3
3	Female	250	0	3
3	Female	250	0	3
3	Female	250	0	3
3	Female	250	0	3
3	Female	250	0	4
3	Female	250	0	4
3	Female	250	0	4
3	Female	250	0	4
3	Female	250	0	4
3	Female	250	0	4
3	Female	250	0	4
3	Female	250	0	4
3	Female	250	0	4
3	Female	250	0	4
3	Female	250	0	5
3	Female	250	0	5
3	Female	250	0	5
3	Female	250	0	5
3	Female	250	0	5
3	Female	250	0	6
3	Female	250	0	6
3	Female	250	0	6
3	Female	250	0	6
3	Female	250	0	6
3	Female	250	0	6
3	Female	250	0	6
3	Female	250	0	6
3	Female	250	0	6
3	Female	250	0	6
3	Female	250	0	6
3	Female	250	0	6
3	Female	250	0	6
3	Female	250	0	6
3	Female	250	0	6
3	Female	250	0	6
3	Female	250	0	7
3	Female	250	0	7
3	Female	250	0	7
3	Female	250	0	7
3	Female	250	0	7
3	Female	250	0	7
1	Male	0	0	1
1	Male	0	0	1
1	Male	0	0	1
1	Male	0	0	3
1	Male	0	0	3
1	Male	0	0	5
1	Male	0	0	5
1	Male	0	0	6
1	Male	0	0	6
1	Male	0	0	6
1	Male	0	0	6
1	Male	0	0	6
1	Male	0	0	6
1	Male	0	0	6
1	Male	0	0	6
1	Male	0	0	6
1	Male	0	0	6
1	Male	0	0	6
1	Male	0	0	6
1	Male	0	0	7
1	Male	0	0	7
1	Male	0	0	7
1	Male	0	0	7
1	Male	0	0	7
1	Male	0	0	7
1	Male	0	0	7
1	Male	0	0	7
1	Male	0	0	7
1	Male	0	0	7
1	Male	0	0	7
1	Male	0	0	7
1	Male	0	0	7
1	Male	0	0	8
1	Male	0	0	8
1	Male	0	0	8
1	Male	0	0	8
1	Male	0	0	8
1	Male	0	0	8
1	Male	0	0	8
1	Male	0	0	8
1	Male	0	0	8
1	Male	0	0	8
1	Male	0	0	8
1	Male	0	0	8
1	Male	0	0	8
1	Male	0	0	8
1	Male	0	0	8
2	Male	0	0	1
2	Male	0	0	1
2	Male	0	0	3
2	Male	0	0	4
2	Male	0	0	4
2	Male	0	0	4
2	Male	0	0	4
2	Male	0	0	4
2	Male	0	0	4
2	Male	0	0	5
2	Male	0	0	5
2	Male	0	0	5
2	Male	0	0	6
2	Male	0	0	6
2	Male	0	0	6
2	Male	0	0	6
2	Male	0	0	6
2	Male	0	0	6
2	Male	0	0	6
2	Male	0	0	6
2	Male	0	0	6
2	Male	0	0	6
2	Male	0	0	6
2	Male	0	0	6
2	Male	0	0	7
2	Male	0	0	7
2	Male	0	0	7
2	Male	0	0	7
2	Male	0	0	7
2	Male	0	0	7
2	Male	0	0	7
2	Male	0	0	7
2	Male	0	0	7
2	Male	0	0	7
2	Male	0	0	7
2	Male	0	0	7
2	Male	0	0	7
2	Male	0	0	7
2	Male	0	0	7
2	Male	0	0	7
2	Male	0	0	8
2	Male	0	0	8
2	Male	0	0	8
2	Male	0	0	8
2	Male	0	0	8
2	Male	0	0	8
2	Male	0	0	8
3	Male	0	0	1
3	Male	0	0	1
3	Male	0	0	1
3	Male	0	0	2
3	Male	0	0	3
3	Male	0	0	3
3	Male	0	0	3
3	Male	0	0	3
3	Male	0	0	4
3	Male	0	0	4
3	Male	0	0	5
3	Male	0	0	5
3	Male	0	0	5
3	Male	0	0	6
3	Male	0	0	6
3	Male	0	0	6
3	Male	0	0	6
3	Male	0	0	6
3	Male	0	0	6
3	Male	0	0	6
3	Male	0	0	6
3	Male	0	0	6
3	Male	0	0	6
3	Male	0	0	6
3	Male	0	0	7
3	Male	0	0	7
3	Male	0	0	7
3	Male	0	0	7
3	Male	0	0	7
3	Male	0	0	7
3	Male	0	0	7
3	Male	0	0	7
3	Male	0	0	7
3	Male	0	0	7
3	Male	0	0	7
3	Male	0	0	7
3	Male	0	0	8
3	Male	0	0	8
3	Male	0	0	8
3	Male	0	0	8
3	Male	0	0	8
3	Male	0	0	8
3	Male	0	0	8
3	Male	0	0	8
3	Male	0	0	8
1	Male	250	0	1
1	Male	250	0	1
1	Male	250	0	1
1	Male	250	0	3
1	Male	250	0	3
1	Male	250	0	5
1	Male	250	0	5
1	Male	250	0	6
1	Male	250	0	6
1	Male	250	0	6
1	Male	250	0	6
1	Male	250	0	6
1	Male	250	0	6
1	Male	250	0	6
1	Male	250	0	6
1	Male	250	0	6
1	Male	250	0	6
1	Male	250	0	6
1	Male	250	0	6
1	Male	250	0	7
1	Male	250	0	7
1	Male	250	0	7
1	Male	250	0	7
1	Male	250	0	7
1	Male	250	0	7
1	Male	250	0	7
1	Male	250	0	7
1	Male	250	0	7
1	Male	250	0	7
1	Male	250	0	7
1	Male	250	0	7
1	Male	250	0	7
1	Male	250	0	8
1	Male	250	0	8
1	Male	250	0	8
1	Male	250	0	8
1	Male	250	0	8
1	Male	250	0	8
1	Male	250	0	8
1	Male	250	0	8
1	Male	250	0	8
1	Male	250	0	8
1	Male	250	0	8
1	Male	250	0	8
1	Male	250	0	8
1	Male	250	0	8
1	Male	250	0	8
2	Male	250	0	1
2	Male	250	0	1
2	Male	250	0	3
2	Male	250	0	4
2	Male	250	0	4
2	Male	250	0	4
2	Male	250	0	4
2	Male	250	0	4
2	Male	250	0	4
2	Male	250	0	5
2	Male	250	0	5
2	Male	250	0	5
2	Male	250	0	6
2	Male	250	0	6
2	Male	250	0	6
2	Male	250	0	6
2	Male	250	0	6
2	Male	250	0	6
2	Male	250	0	6
2	Male	250	0	6
2	Male	250	0	6
2	Male	250	0	6
2	Male	250	0	6
2	Male	250	0	6
2	Male	250	0	7
2	Male	250	0	7
2	Male	250	0	7
2	Male	250	0	7
2	Male	250	0	7
2	Male	250	0	7
2	Male	250	0	7
2	Male	250	0	7
2	Male	250	0	7
2	Male	250	0	7
2	Male	250	0	7
2	Male	250	0	7
2	Male	250	0	7
2	Male	250	0	7
2	Male	250	0	7
2	Male	250	0	7
2	Male	250	0	8
2	Male	250	0	8
2	Male	250	0	8
2	Male	250	0	8
2	Male	250	0	8
2	Male	250	0	8
2	Male	250	0	8
3	Male	250	0	1
3	Male	250	0	1
3	Male	250	0	1
3	Male	250	0	2
3	Male	250	0	3
3	Male	250	0	3
3	Male	250	0	3
3	Male	250	0	3
3	Male	250	0	4
3	Male	250	0	4
3	Male	250	0	5
3	Male	250	0	5
3	Male	250	0	5
3	Male	250	0	6
3	Male	250	0	6
3	Male	250	0	6
3	Male	250	0	6
3	Male	250	0	6
3	Male	250	0	6
3	Male	250	0	6
3	Male	250	0	6
3	Male	250	0	6
3	Male	250	0	6
3	Male	250	0	6
3	Male	250	0	7
3	Male	250	0	7
3	Male	250	0	7
3	Male	250	0	7
3	Male	250	0	7
3	Male	250	0	7
3	Male	250	0	7
3	Male	250	0	7
3	Male	250	0	7
3	Male	250	0	7
3	Male	250	0	7
3	Male	250	0	7
3	Male	250	0	8
3	Male	250	0	8
3	Male	250	0	8
3	Male	250	0	8
3	Male	250	0	8
3	Male	250	0	8
3	Male	250	0	8
3	Male	250	0	8
3	Male	250	0	8
1	Female	0	0	1
1	Female	0	0	1
1	Female	0	0	1
1	Female	0	0	1
1	Female	0	0	2
1	Female	0	0	2
1	Female	0	0	2
1	Female	0	0	3
1	Female	0	0	3
1	Female	0	0	3
1	Female	0	0	3
1	Female	0	0	3
1	Female	0	0	4
1	Female	0	0	4
1	Female	0	0	4
1	Female	0	0	4
1	Female	0	0	4
1	Female	0	0	4
1	Female	0	0	4
1	Female	0	0	4
1	Female	0	0	4
1	Female	0	0	4
1	Female	0	0	4
1	Female	0	0	4
1	Female	0	0	4
1	Female	0	0	5
1	Female	0	0	5
1	Female	0	0	5
1	Female	0	0	5
1	Female	0	0	5
1	Female	0	0	5
1	Female	0	0	5
1	Female	0	0	5
1	Female	0	0	5
1	Female	0	0	5
1	Female	0	0	5
1	Female	0	0	5
1	Female	0	0	5
1	Female	0	0	5
1	Female	0	0	6
1	Female	0	0	6
1	Female	0	0	6
1	Female	0	0	6
1	Female	0	0	7
1	Female	0	0	7
1	Female	0	0	7
1	Female	0	0	7
1	Female	0	0	7
1	Female	0	0	7
2	Female	0	0	1
2	Female	0	0	2
2	Female	0	0	2
2	Female	0	0	2
2	Female	0	0	3
2	Female	0	0	3
2	Female	0	0	3
2	Female	0	0	3
2	Female	0	0	4
2	Female	0	0	4
2	Female	0	0	4
2	Female	0	0	4
2	Female	0	0	4
2	Female	0	0	4
2	Female	0	0	4
2	Female	0	0	4
2	Female	0	0	5
2	Female	0	0	5
2	Female	0	0	5
2	Female	0	0	5
2	Female	0	0	5
2	Female	0	0	5
2	Female	0	0	6
2	Female	0	0	6
2	Female	0	0	6
2	Female	0	0	6
2	Female	0	0	6
2	Female	0	0	6
2	Female	0	0	6
2	Female	0	0	6
2	Female	0	0	6
2	Female	0	0	6
2	Female	0	0	7
2	Female	0	0	7
2	Female	0	0	7
2	Female	0	0	7
2	Female	0	0	7
2	Female	0	0	7
2	Female	0	0	7
2	Female	0	0	7
2	Female	0	0	7
2	Female	0	0	7
2	Female	0	0	7
2	Female	0	0	8
2	Female	0	0	8
2	Female	0	0	8
2	Female	0	0	8
2	Female	0	0	8
3	Female	0	0	1
3	Female	0	0	1
3	Female	0	0	1
3	Female	0	0	1
3	Female	0	0	1
3	Female	0	0	1
3	Female	0	0	1
3	Female	0	0	2
3	Female	0	0	2
3	Female	0	0	2
3	Female	0	0	2
3	Female	0	0	3
3	Female	0	0	3
3	Female	0	0	3
3	Female	0	0	3
3	Female	0	0	3
3	Female	0	0	3
3	Female	0	0	3
3	Female	0	0	3
3	Female	0	0	3
3	Female	0	0	3
3	Female	0	0	3
3	Female	0	0	3
3	Female	0	0	4
3	Female	0	0	4
3	Female	0	0	4
3	Female	0	0	4
3	Female	0	0	4
3	Female	0	0	4
3	Female	0	0	4
3	Female	0	0	4
3	Female	0	0	4
3	Female	0	0	4
3	Female	0	0	5
3	Female	0	0	5
3	Female	0	0	5
3	Female	0	0	5
3	Female	0	0	5
3	Female	0	0	5
3	Female	0	0	5
3	Female	0	0	5
3	Female	0	0	5
3	Female	0	0	6
3	Female	0	0	6
3	Female	0	0	6
3	Female	0	0	7
3	Female	0	0	7
3	Female	0	0	7
1	Female	250	0	1
1	Female	250	0	1
1	Female	250	0	1
1	Female	250	0	1
1	Female	250	0	1
1	Female	250	0	1
1	Female	250	0	2
1	Female	250	0	2
1	Female	250	0	2
1	Female	250	0	2
1	Female	250	0	3
1	Female	250	0	3
1	Female	250	0	3
1	Female	250	0	4
1	Female	250	0	4
1	Female	250	0	4
1	Female	250	0	4
1	Female	250	0	4
1	Female	250	0	4
1	Female	250	0	5
1	Female	250	0	5
1	Female	250	0	5
1	Female	250	0	5
1	Female	250	0	5
1	Female	250	0	5
1	Female	250	0	5
1	Female	250	0	5
1	Female	250	0	5
1	Female	250	0	5
1	Female	250	0	5
1	Female	250	0	6
1	Female	250	0	6
1	Female	250	0	6
1	Female	250	0	6
1	Female	250	0	6
1	Female	250	0	6
1	Female	250	0	6
1	Female	250	0	7
1	Female	250	0	7
1	Female	250	0	7
1	Female	250	0	7
1	Female	250	0	7
1	Female	250	0	7
1	Female	250	0	7
1	Female	250	0	7
1	Female	250	0	7
1	Female	250	0	8
1	Female	250	0	8
2	Female	250	0	1
2	Female	250	0	1
2	Female	250	0	1
2	Female	250	0	1
2	Female	250	0	1
2	Female	250	0	2
2	Female	250	0	2
2	Female	250	0	2
2	Female	250	0	3
2	Female	250	0	3
2	Female	250	0	3
2	Female	250	0	3
2	Female	250	0	3
2	Female	250	0	3
2	Female	250	0	4
2	Female	250	0	4
2	Female	250	0	4
2	Female	250	0	4
2	Female	250	0	4
2	Female	250	0	4
2	Female	250	0	4
2	Female	250	0	4
2	Female	250	0	4
2	Female	250	0	4
2	Female	250	0	4
2	Female	250	0	4
2	Female	250	0	4
2	Female	250	0	4
2	Female	250	0	4
2	Female	250	0	4
2	Female	250	0	4
2	Female	250	0	5
2	Female	250	0	5
2	Female	250	0	5
2	Female	250	0	5
2	Female	250	0	5
2	Female	250	0	5
2	Female	250	0	5
2	Female	250	0	5
2	Female	250	0	6
2	Female	250	0	6
2	Female	250	0	6
2	Female	250	0	6
2	Female	250	0	6
2	Female	250	0	7
2	Female	250	0	7
2	Female	250	0	7
2	Female	250	0	8
3	Female	250	0	1
3	Female	250	0	1
3	Female	250	0	1
3	Female	250	0	2
3	Female	250	0	2
3	Female	250	0	2
3	Female	250	0	3
3	Female	250	0	3
3	Female	250	0	3
3	Female	250	0	3
3	Female	250	0	3
3	Female	250	0	4
3	Female	250	0	4
3	Female	250	0	4
3	Female	250	0	4
3	Female	250	0	4
3	Female	250	0	4
3	Female	250	0	5
3	Female	250	0	5
3	Female	250	0	5
3	Female	250	0	5
3	Female	250	0	5
3	Female	250	0	5
3	Female	250	0	5
3	Female	250	0	5
3	Female	250	0	6
3	Female	250	0	6
3	Female	250	0	6
3	Female	250	0	6
3	Female	250	0	6
3	Female	250	0	6
3	Female	250	0	6
3	Female	250	0	6
3	Female	250	0	6
3	Female	250	0	6
3	Female	250	0	7
3	Female	250	0	7
3	Female	250	0	7
3	Female	250	0	7
3	Female	250	0	7
3	Female	250	0	7
3	Female	250	0	8
3	Female	250	0	8
3	Female	250	0	8
3	Female	250	0	8
3	Female	250	0	8
3	Female	250	0	8
3	Female	250	0	8
1	Male	0	0	1
1	Male	0	0	1
1	Male	0	0	1
1	Male	0	0	1
1	Male	0	0	1
1	Male	0	0	2
1	Male	0	0	2
1	Male	0	0	3
1	Male	0	0	3
1	Male	0	0	3
1	Male	0	0	3
1	Male	0	0	3
1	Male	0	0	4
1	Male	0	0	4
1	Male	0	0	4
1	Male	0	0	4
1	Male	0	0	4
1	Male	0	0	4
1	Male	0	0	4
1	Male	0	0	4
1	Male	0	0	5
1	Male	0	0	5
1	Male	0	0	5
1	Male	0	0	5
1	Male	0	0	5
1	Male	0	0	5
1	Male	0	0	5
1	Male	0	0	5
1	Male	0	0	5
1	Male	0	0	5
1	Male	0	0	5
1	Male	0	0	5
1	Male	0	0	5
1	Male	0	0	5
1	Male	0	0	6
1	Male	0	0	6
1	Male	0	0	6
1	Male	0	0	6
1	Male	0	0	6
1	Male	0	0	6
1	Male	0	0	6
1	Male	0	0	7
1	Male	0	0	7
1	Male	0	0	7
1	Male	0	0	7
1	Male	0	0	7
1	Male	0	0	7
1	Male	0	0	8
1	Male	0	0	8
1	Male	0	0	8
1	Male	0	0	8
1	Male	0	0	8
2	Male	0	0	1
2	Male	0	0	1
2	Male	0	0	2
2	Male	0	0	2
2	Male	0	0	2
2	Male	0	0	2
2	Male	0	0	2
2	Male	0	0	2
2	Male	0	0	2
2	Male	0	0	2
2	Male	0	0	2
2	Male	0	0	3
2	Male	0	0	3
2	Male	0	0	3
2	Male	0	0	3
2	Male	0	0	3
2	Male	0	0	3
2	Male	0	0	3
2	Male	0	0	4
2	Male	0	0	4
2	Male	0	0	4
2	Male	0	0	4
2	Male	0	0	4
2	Male	0	0	4
2	Male	0	0	5
2	Male	0	0	5
2	Male	0	0	5
2	Male	0	0	5
2	Male	0	0	5
2	Male	0	0	5
2	Male	0	0	6
2	Male	0	0	6
2	Male	0	0	6
2	Male	0	0	6
2	Male	0	0	6
2	Male	0	0	7
2	Male	0	0	7
2	Male	0	0	7
2	Male	0	0	7
2	Male	0	0	7
2	Male	0	0	7
2	Male	0	0	7
2	Male	0	0	7
2	Male	0	0	7
2	Male	0	0	7
2	Male	0	0	7
2	Male	0	0	7
2	Male	0	0	8
3	Male	0	0	1
3	Male	0	0	1
3	Male	0	0	1
3	Male	0	0	1
3	Male	0	0	2
3	Male	0	0	2
3	Male	0	0	2
3	Male	0	0	2
3	Male	0	0	2
3	Male	0	0	2
3	Male	0	0	2
3	Male	0	0	3
3	Male	0	0	3
3	Male	0	0	3
3	Male	0	0	3
3	Male	0	0	3
3	Male	0	0	3
3	Male	0	0	3
3	Male	0	0	3
3	Male	0	0	3
3	Male	0	0	4
3	Male	0	0	4
3	Male	0	0	4
3	Male	0	0	4
3	Male	0	0	5
3	Male	0	0	5
3	Male	0	0	5
3	Male	0	0	5
3	Male	0	0	5
3	Male	0	0	5
3	Male	0	0	5
3	Male	0	0	6
3	Male	0	0	6
3	Male	0	0	6
3	Male	0	0	6
3	Male	0	0	6
3	Male	0	0	6
3	Male	0	0	6
3	Male	0	0	6
3	Male	0	0	6
3	Male	0	0	6
3	Male	0	0	6
3	Male	0	0	6
3	Male	0	0	7
3	Male	0	0	7
3	Male	0	0	8
3	Male	0	0	8
3	Male	0	0	8
3	Male	0	0	8
1	Male	250	0	1
1	Male	250	0	1
1	Male	250	0	2
1	Male	250	0	2
1	Male	250	0	2
1	Male	250	0	2
1	Male	250	0	3
1	Male	250	0	3
1	Male	250	0	3
1	Male	250	0	3
1	Male	250	0	3
1	Male	250	0	3
1	Male	250	0	4
1	Male	250	0	4
1	Male	250	0	4
1	Male	250	0	4
1	Male	250	0	4
1	Male	250	0	4
1	Male	250	0	4
1	Male	250	0	4
1	Male	250	0	4
1	Male	250	0	4
1	Male	250	0	4
1	Male	250	0	4
1	Male	250	0	4
1	Male	250	0	4
1	Male	250	0	5
1	Male	250	0	5
1	Male	250	0	5
1	Male	250	0	5
1	Male	250	0	5
1	Male	250	0	5
1	Male	250	0	5
1	Male	250	0	5
1	Male	250	0	5
1	Male	250	0	5
1	Male	250	0	5
1	Male	250	0	5
1	Male	250	0	5
1	Male	250	0	5
2	Male	250	0	1
2	Male	250	0	1
2	Male	250	0	1
2	Male	250	0	2
2	Male	250	0	2
2	Male	250	0	2
2	Male	250	0	2
2	Male	250	0	2
2	Male	250	0	2
2	Male	250	0	2
2	Male	250	0	2
2	Male	250	0	2
2	Male	250	0	3
2	Male	250	0	3
2	Male	250	0	3
2	Male	250	0	3
2	Male	250	0	3
2	Male	250	0	3
2	Male	250	0	3
2	Male	250	0	3
2	Male	250	0	3
2	Male	250	0	3
2	Male	250	0	3
2	Male	250	0	3
2	Male	250	0	3
2	Male	250	0	3
2	Male	250	0	3
2	Male	250	0	3
2	Male	250	0	4
2	Male	250	0	4
2	Male	250	0	4
2	Male	250	0	4
2	Male	250	0	4
2	Male	250	0	4
2	Male	250	0	4
2	Male	250	0	4
2	Male	250	0	4
2	Male	250	0	4
2	Male	250	0	4
2	Male	250	0	5
2	Male	250	0	5
2	Male	250	0	5
2	Male	250	0	5
2	Male	250	0	5
2	Male	250	0	5
2	Male	250	0	6
2	Male	250	0	6
3	Male	250	0	1
3	Male	250	0	1
3	Male	250	0	1
3	Male	250	0	1
3	Male	250	0	2
3	Male	250	0	2
3	Male	250	0	2
3	Male	250	0	2
3	Male	250	0	2
3	Male	250	0	2
3	Male	250	0	2
3	Male	250	0	2
3	Male	250	0	3
3	Male	250	0	3
3	Male	250	0	3
3	Male	250	0	3
3	Male	250	0	3
3	Male	250	0	3
3	Male	250	0	3
3	Male	250	0	3
3	Male	250	0	3
3	Male	250	0	3
3	Male	250	0	4
3	Male	250	0	4
3	Male	250	0	4
3	Male	250	0	4
3	Male	250	0	4
3	Male	250	0	4
3	Male	250	0	4
3	Male	250	0	4
3	Male	250	0	4
3	Male	250	0	4
3	Male	250	0	4
3	Male	250	0	5
3	Male	250	0	5
3	Male	250	0	5
3	Male	250	0	5
3	Male	250	0	5
3	Male	250	0	5
3	Male	250	0	5
3	Male	250	0	6
3	Male	250	0	6
3	Male	250	0	6
3	Male	250	0	6
3	Male	250	0	6
3	Male	250	0	6
3	Male	250	0	6
3	Male	250	0	6
1	Female	0	1	1
1	Female	0	1	1
1	Female	0	1	1
1	Female	0	1	1
1	Female	0	1	1
1	Female	0	1	2
1	Female	0	1	2
1	Female	0	1	2
1	Female	0	1	3
1	Female	0	1	3
1	Female	0	1	4
1	Female	0	1	4
1	Female	0	1	4
1	Female	0	1	4
1	Female	0	1	5
1	Female	0	1	5
1	Female	0	1	5
1	Female	0	1	5
1	Female	0	1	5
1	Female	0	1	5
1	Female	0	1	5
1	Female	0	1	6
1	Female	0	1	6
1	Female	0	1	6
1	Female	0	1	6
1	Female	0	1	6
1	Female	0	1	6
1	Female	0	1	6
1	Female	0	1	6
1	Female	0	1	6
1	Female	0	1	6
1	Female	0	1	6
1	Female	0	1	7
1	Female	0	1	7
1	Female	0	1	7
1	Female	0	1	7
1	Female	0	1	7
1	Female	0	1	7
1	Female	0	1	7
1	Female	0	1	7
1	Female	0	1	8
1	Female	0	1	8
1	Female	0	1	8
1	Female	0	1	8
1	Female	0	1	8
1	Female	0	1	8
1	Female	0	1	8
1	Female	0	1	8
2	Female	0	1	1
2	Female	0	1	1
2	Female	0	1	2
2	Female	0	1	2
2	Female	0	1	2
2	Female	0	1	3
2	Female	0	1	3
2	Female	0	1	3
2	Female	0	1	4
2	Female	0	1	4
2	Female	0	1	4
2	Female	0	1	4
2	Female	0	1	4
2	Female	0	1	4
2	Female	0	1	5
2	Female	0	1	5
2	Female	0	1	5
2	Female	0	1	5
2	Female	0	1	5
2	Female	0	1	5
2	Female	0	1	5
2	Female	0	1	6
2	Female	0	1	6
2	Female	0	1	6
2	Female	0	1	6
2	Female	0	1	6
2	Female	0	1	6
2	Female	0	1	6
2	Female	0	1	6
2	Female	0	1	6
2	Female	0	1	6
2	Female	0	1	6
2	Female	0	1	6
2	Female	0	1	6
2	Female	0	1	6
2	Female	0	1	6
2	Female	0	1	6
2	Female	0	1	6
2	Female	0	1	6
2	Female	0	1	7
2	Female	0	1	7
2	Female	0	1	7
2	Female	0	1	7
2	Female	0	1	7
2	Female	0	1	7
2	Female	0	1	7
2	Female	0	1	8
2	Female	0	1	8
3	Female	0	1	2
3	Female	0	1	3
3	Female	0	1	3
3	Female	0	1	4
3	Female	0	1	4
3	Female	0	1	4
3	Female	0	1	5
3	Female	0	1	5
3	Female	0	1	5
3	Female	0	1	5
3	Female	0	1	5
3	Female	0	1	5
3	Female	0	1	6
3	Female	0	1	6
3	Female	0	1	6
3	Female	0	1	6
3	Female	0	1	6
3	Female	0	1	6
3	Female	0	1	6
3	Female	0	1	6
3	Female	0	1	6
3	Female	0	1	6
3	Female	0	1	6
3	Female	0	1	7
3	Female	0	1	7
3	Female	0	1	7
3	Female	0	1	7
3	Female	0	1	7
3	Female	0	1	7
3	Female	0	1	7
3	Female	0	1	7
3	Female	0	1	7
3	Female	0	1	7
3	Female	0	1	7
3	Female	0	1	7
3	Female	0	1	8
3	Female	0	1	8
3	Female	0	1	8
3	Female	0	1	8
3	Female	0	1	8
3	Female	0	1	8
3	Female	0	1	8
3	Female	0	1	8
3	Female	0	1	8
3	Female	0	1	8
3	Female	0	1	8
3	Female	0	1	8
3	Female	0	1	8
3	Female	0	1	8
1	Female	250	1	1
1	Female	250	1	1
1	Female	250	1	1
1	Female	250	1	1
1	Female	250	1	1
1	Female	250	1	2
1	Female	250	1	2
1	Female	250	1	2
1	Female	250	1	2
1	Female	250	1	3
1	Female	250	1	3
1	Female	250	1	3
1	Female	250	1	3
1	Female	250	1	3
1	Female	250	1	3
1	Female	250	1	3
1	Female	250	1	3
1	Female	250	1	4
1	Female	250	1	4
1	Female	250	1	4
1	Female	250	1	4
1	Female	250	1	4
1	Female	250	1	4
1	Female	250	1	4
1	Female	250	1	4
1	Female	250	1	4
1	Female	250	1	4
1	Female	250	1	4
1	Female	250	1	4
1	Female	250	1	4
1	Female	250	1	4
1	Female	250	1	4
1	Female	250	1	4
1	Female	250	1	5
1	Female	250	1	5
1	Female	250	1	5
1	Female	250	1	5
1	Female	250	1	5
1	Female	250	1	5
1	Female	250	1	5
1	Female	250	1	5
1	Female	250	1	5
1	Female	250	1	5
1	Female	250	1	5
1	Female	250	1	6
1	Female	250	1	6
1	Female	250	1	6
2	Female	250	1	1
2	Female	250	1	1
2	Female	250	1	1
2	Female	250	1	1
2	Female	250	1	1
2	Female	250	1	1
2	Female	250	1	1
2	Female	250	1	1
2	Female	250	1	1
2	Female	250	1	2
2	Female	250	1	2
2	Female	250	1	2
2	Female	250	1	2
2	Female	250	1	2
2	Female	250	1	2
2	Female	250	1	2
2	Female	250	1	2
2	Female	250	1	3
2	Female	250	1	3
2	Female	250	1	3
2	Female	250	1	3
2	Female	250	1	3
2	Female	250	1	3
2	Female	250	1	3
2	Female	250	1	3
2	Female	250	1	3
2	Female	250	1	3
2	Female	250	1	4
2	Female	250	1	4
2	Female	250	1	4
2	Female	250	1	4
2	Female	250	1	4
2	Female	250	1	4
2	Female	250	1	4
2	Female	250	1	4
2	Female	250	1	4
2	Female	250	1	4
2	Female	250	1	4
2	Female	250	1	5
2	Female	250	1	5
2	Female	250	1	5
2	Female	250	1	5
2	Female	250	1	5
2	Female	250	1	5
2	Female	250	1	5
2	Female	250	1	6
2	Female	250	1	6
2	Female	250	1	6
2	Female	250	1	6
3	Female	250	1	1
3	Female	250	1	1
3	Female	250	1	1
3	Female	250	1	1
3	Female	250	1	1
3	Female	250	1	1
3	Female	250	1	1
3	Female	250	1	2
3	Female	250	1	2
3	Female	250	1	2
3	Female	250	1	2
3	Female	250	1	2
3	Female	250	1	2
3	Female	250	1	2
3	Female	250	1	2
3	Female	250	1	2
3	Female	250	1	2
3	Female	250	1	3
3	Female	250	1	3
3	Female	250	1	3
3	Female	250	1	4
3	Female	250	1	4
3	Female	250	1	4
3	Female	250	1	4
3	Female	250	1	4
3	Female	250	1	4
3	Female	250	1	4
3	Female	250	1	4
3	Female	250	1	5
3	Female	250	1	5
3	Female	250	1	5
3	Female	250	1	5
3	Female	250	1	5
3	Female	250	1	5
3	Female	250	1	5
3	Female	250	1	5
3	Female	250	1	5
3	Female	250	1	5
3	Female	250	1	5
3	Female	250	1	6
3	Female	250	1	6
3	Female	250	1	6
3	Female	250	1	6
3	Female	250	1	6
3	Female	250	1	6
3	Female	250	1	6
3	Female	250	1	6
3	Female	250	1	6
3	Female	250	1	6
3	Female	250	1	6
3	Female	250	1	7
1	Male	0	1	1
1	Male	0	1	1
1	Male	0	1	1
1	Male	0	1	2
1	Male	0	1	2
1	Male	0	1	2
1	Male	0	1	2
1	Male	0	1	2
1	Male	0	1	3
1	Male	0	1	3
1	Male	0	1	3
1	Male	0	1	3
1	Male	0	1	4
1	Male	0	1	4
1	Male	0	1	4
1	Male	0	1	4
1	Male	0	1	4
1	Male	0	1	4
1	Male	0	1	4
1	Male	0	1	5
1	Male	0	1	5
1	Male	0	1	5
1	Male	0	1	5
1	Male	0	1	5
1	Male	0	1	5
1	Male	0	1	5
1	Male	0	1	6
1	Male	0	1	6
1	Male	0	1	6
1	Male	0	1	6
1	Male	0	1	6
1	Male	0	1	6
1	Male	0	1	6
1	Male	0	1	6
1	Male	0	1	6
1	Male	0	1	6
1	Male	0	1	7
1	Male	0	1	7
1	Male	0	1	7
1	Male	0	1	7
1	Male	0	1	7
1	Male	0	1	7
1	Male	0	1	7
1	Male	0	1	7
1	Male	0	1	7
1	Male	0	1	7
1	Male	0	1	8
1	Male	0	1	8
1	Male	0	1	8
1	Male	0	1	8
1	Male	0	1	8
1	Male	0	1	8
2	Male	0	1	1
2	Male	0	1	1
2	Male	0	1	1
2	Male	0	1	1
2	Male	0	1	1
2	Male	0	1	1
2	Male	0	1	1
2	Male	0	1	1
2	Male	0	1	2
2	Male	0	1	2
2	Male	0	1	2
2	Male	0	1	2
2	Male	0	1	3
2	Male	0	1	3
2	Male	0	1	3
2	Male	0	1	3
2	Male	0	1	4
2	Male	0	1	4
2	Male	0	1	4
2	Male	0	1	4
2	Male	0	1	4
2	Male	0	1	5
2	Male	0	1	5
2	Male	0	1	5
2	Male	0	1	5
2	Male	0	1	5
2	Male	0	1	5
2	Male	0	1	6
2	Male	0	1	6
2	Male	0	1	6
2	Male	0	1	6
2	Male	0	1	6
2	Male	0	1	6
2	Male	0	1	6
2	Male	0	1	6
2	Male	0	1	6
2	Male	0	1	6
2	Male	0	1	7
2	Male	0	1	7
2	Male	0	1	7
2	Male	0	1	7
2	Male	0	1	7
2	Male	0	1	7
2	Male	0	1	7
2	Male	0	1	7
2	Male	0	1	7
2	Male	0	1	7
2	Male	0	1	8
2	Male	0	1	8
2	Male	0	1	8
3	Male	0	1	1
3	Male	0	1	1
3	Male	0	1	1
3	Male	0	1	2
3	Male	0	1	2
3	Male	0	1	2
3	Male	0	1	3
3	Male	0	1	4
3	Male	0	1	4
3	Male	0	1	4
3	Male	0	1	4
3	Male	0	1	4
3	Male	0	1	4
3	Male	0	1	4
3	Male	0	1	5
3	Male	0	1	5
3	Male	0	1	5
3	Male	0	1	5
3	Male	0	1	5
3	Male	0	1	5
3	Male	0	1	6
3	Male	0	1	6
3	Male	0	1	6
3	Male	0	1	6
3	Male	0	1	6
3	Male	0	1	6
3	Male	0	1	6
3	Male	0	1	6
3	Male	0	1	6
3	Male	0	1	6
3	Male	0	1	6
3	Male	0	1	7
3	Male	0	1	7
3	Male	0	1	7
3	Male	0	1	7
3	Male	0	1	7
3	Male	0	1	7
3	Male	0	1	7
3	Male	0	1	7
3	Male	0	1	7
3	Male	0	1	7
3	Male	0	1	7
3	Male	0	1	7
3	Male	0	1	7
3	Male	0	1	7
3	Male	0	1	7
3	Male	0	1	8
3	Male	0	1	8
3	Male	0	1	8
1	Male	250	1	1
1	Male	250	1	1
1	Male	250	1	1
1	Male	250	1	2
1	Male	250	1	2
1	Male	250	1	2
1	Male	250	1	3
1	Male	250	1	3
1	Male	250	1	3
1	Male	250	1	4
1	Male	250	1	4
1	Male	250	1	4
1	Male	250	1	4
1	Male	250	1	4
1	Male	250	1	4
1	Male	250	1	4
1	Male	250	1	5
1	Male	250	1	5
1	Male	250	1	5
1	Male	250	1	5
1	Male	250	1	5
1	Male	250	1	6
1	Male	250	1	6
1	Male	250	1	6
1	Male	250	1	6
1	Male	250	1	6
1	Male	250	1	6
1	Male	250	1	6
1	Male	250	1	6
1	Male	250	1	6
1	Male	250	1	6
1	Male	250	1	6
1	Male	250	1	7
1	Male	250	1	7
1	Male	250	1	7
1	Male	250	1	7
1	Male	250	1	7
1	Male	250	1	7
1	Male	250	1	7
1	Male	250	1	7
1	Male	250	1	8
1	Male	250	1	8
1	Male	250	1	8
1	Male	250	1	8
2	Male	250	1	1
2	Male	250	1	1
2	Male	250	1	1
2	Male	250	1	1
2	Male	250	1	1
2	Male	250	1	1
2	Male	250	1	1
2	Male	250	1	2
2	Male	250	1	2
2	Male	250	1	2
2	Male	250	1	2
2	Male	250	1	3
2	Male	250	1	3
2	Male	250	1	3
2	Male	250	1	3
2	Male	250	1	3
2	Male	250	1	3
2	Male	250	1	3
2	Male	250	1	3
2	Male	250	1	3
2	Male	250	1	3
2	Male	250	1	3
2	Male	250	1	3
2	Male	250	1	4
2	Male	250	1	4
2	Male	250	1	4
2	Male	250	1	4
2	Male	250	1	5
2	Male	250	1	5
2	Male	250	1	5
2	Male	250	1	5
2	Male	250	1	5
2	Male	250	1	5
2	Male	250	1	5
2	Male	250	1	5
2	Male	250	1	5
2	Male	250	1	5
2	Male	250	1	5
2	Male	250	1	5
2	Male	250	1	5
2	Male	250	1	5
2	Male	250	1	5
2	Male	250	1	5
2	Male	250	1	5
2	Male	250	1	6
2	Male	250	1	6
2	Male	250	1	6
2	Male	250	1	6
2	Male	250	1	6
3	Male	250	1	1
3	Male	250	1	1
3	Male	250	1	1
3	Male	250	1	2
3	Male	250	1	2
3	Male	250	1	2
3	Male	250	1	2
3	Male	250	1	2
3	Male	250	1	2
3	Male	250	1	3
3	Male	250	1	3
3	Male	250	1	3
3	Male	250	1	3
3	Male	250	1	3
3	Male	250	1	3
3	Male	250	1	4
3	Male	250	1	4
3	Male	250	1	4
3	Male	250	1	4
3	Male	250	1	4
3	Male	250	1	4
3	Male	250	1	4
3	Male	250	1	4
3	Male	250	1	4
3	Male	250	1	4
3	Male	250	1	4
3	Male	250	1	5
3	Male	250	1	5
3	Male	250	1	5
3	Male	250	1	5
3	Male	250	1	5
3	Male	250	1	5
3	Male	250	1	5
3	Male	250	1	5
3	Male	250	1	5
3	Male	250	1	6
3	Male	250	1	6
3	Male	250	1	6
3	Male	250	1	6
3	Male	250	1	6
3	Male	250	1	6
3	Male	250	1	6
3	Male	250	1	6
3	Male	250	1	6
3	Male	250	1	6
3	Male	250	1	7
3	Male	250	1	7
3	Male	250	1	7
1	Female	0	1	1
1	Female	0	1	1
1	Female	0	1	1
1	Female	0	1	1
1	Female	0	1	2
1	Female	0	1	2
1	Female	0	1	2
1	Female	0	1	3
1	Female	0	1	3
1	Female	0	1	3
1	Female	0	1	3
1	Female	0	1	4
1	Female	0	1	4
1	Female	0	1	4
1	Female	0	1	4
1	Female	0	1	4
1	Female	0	1	4
1	Female	0	1	4
1	Female	0	1	4
1	Female	0	1	4
1	Female	0	1	5
1	Female	0	1	5
1	Female	0	1	5
1	Female	0	1	5
1	Female	0	1	6
1	Female	0	1	6
1	Female	0	1	6
1	Female	0	1	6
1	Female	0	1	6
1	Female	0	1	6
1	Female	0	1	6
1	Female	0	1	6
1	Female	0	1	6
1	Female	0	1	6
1	Female	0	1	6
1	Female	0	1	6
1	Female	0	1	6
1	Female	0	1	7
1	Female	0	1	7
1	Female	0	1	7
1	Female	0	1	7
1	Female	0	1	7
1	Female	0	1	7
1	Female	0	1	7
1	Female	0	1	7
1	Female	0	1	7
1	Female	0	1	7
1	Female	0	1	8
2	Female	0	1	1
2	Female	0	1	1
2	Female	0	1	2
2	Female	0	1	2
2	Female	0	1	2
2	Female	0	1	3
2	Female	0	1	3
2	Female	0	1	3
2	Female	0	1	3
2	Female	0	1	3
2	Female	0	1	4
2	Female	0	1	4
2	Female	0	1	4
2	Female	0	1	4
2	Female	0	1	4
2	Female	0	1	4
2	Female	0	1	4
2	Female	0	1	4
2	Female	0	1	4
2	Female	0	1	4
2	Female	0	1	4
2	Female	0	1	4
2	Female	0	1	5
2	Female	0	1	5
2	Female	0	1	5
2	Female	0	1	5
2	Female	0	1	5
2	Female	0	1	5
2	Female	0	1	5
2	Female	0	1	5
2	Female	0	1	6
2	Female	0	1	6
2	Female	0	1	6
2	Female	0	1	6
2	Female	0	1	6
2	Female	0	1	6
2	Female	0	1	6
2	Female	0	1	6
2	Female	0	1	6
2	Female	0	1	6
2	Female	0	1	7
2	Female	0	1	7
2	Female	0	1	7
2	Female	0	1	7
2	Female	0	1	7
2	Female	0	1	7
2	Female	0	1	7
2	Female	0	1	7
2	Female	0	1	7
2	Female	0	1	7
3	Female	0	1	2
3	Female	0	1	2
3	Female	0	1	2
3	Female	0	1	3
3	Female	0	1	3
3	Female	0	1	3
3	Female	0	1	3
3	Female	0	1	4
3	Female	0	1	4
3	Female	0	1	4
3	Female	0	1	4
3	Female	0	1	4
3	Female	0	1	4
3	Female	0	1	4
3	Female	0	1	5
3	Female	0	1	5
3	Female	0	1	5
3	Female	0	1	5
3	Female	0	1	5
3	Female	0	1	5
3	Female	0	1	5
3	Female	0	1	6
3	Female	0	1	6
3	Female	0	1	6
3	Female	0	1	6
3	Female	0	1	6
3	Female	0	1	6
3	Female	0	1	6
3	Female	0	1	6
3	Female	0	1	6
3	Female	0	1	7
3	Female	0	1	7
3	Female	0	1	7
3	Female	0	1	7
3	Female	0	1	7
3	Female	0	1	7
3	Female	0	1	7
3	Female	0	1	7
3	Female	0	1	7
3	Female	0	1	7
3	Female	0	1	7
3	Female	0	1	7
3	Female	0	1	7
3	Female	0	1	7
3	Female	0	1	7
3	Female	0	1	7
3	Female	0	1	8
3	Female	0	1	8
3	Female	0	1	8
1	Male	0	1	1
1	Male	0	1	1
1	Male	0	1	1
1	Male	0	1	1
1	Male	0	1	1
1	Male	0	1	1
1	Male	0	1	2
1	Male	0	1	2
1	Male	0	1	2
1	Male	0	1	2
1	Male	0	1	3
1	Male	0	1	3
1	Male	0	1	3
1	Male	0	1	4
1	Male	0	1	4
1	Male	0	1	4
1	Male	0	1	4
1	Male	0	1	4
1	Male	0	1	4
1	Male	0	1	4
1	Male	0	1	4
1	Male	0	1	5
1	Male	0	1	5
1	Male	0	1	6
1	Male	0	1	6
1	Male	0	1	6
1	Male	0	1	6
1	Male	0	1	6
1	Male	0	1	6
1	Male	0	1	6
1	Male	0	1	6
1	Male	0	1	6
1	Male	0	1	6
1	Male	0	1	6
1	Male	0	1	7
1	Male	0	1	7
1	Male	0	1	7
1	Male	0	1	7
1	Male	0	1	7
1	Male	0	1	7
1	Male	0	1	7
1	Male	0	1	7
1	Male	0	1	7
1	Male	0	1	8
1	Male	0	1	8
1	Male	0	1	8
2	Male	0	1	1
2	Male	0	1	2
2	Male	0	1	3
2	Male	0	1	3
2	Male	0	1	3
2	Male	0	1	4
2	Male	0	1	4
2	Male	0	1	4
2	Male	0	1	4
2	Male	0	1	4
2	Male	0	1	4
2	Male	0	1	5
2	Male	0	1	5
2	Male	0	1	5
2	Male	0	1	5
2	Male	0	1	5
2	Male	0	1	6
2	Male	0	1	6
2	Male	0	1	6
2	Male	0	1	7
2	Male	0	1	7
2	Male	0	1	7
2	Male	0	1	7
2	Male	0	1	7
2	Male	0	1	7
2	Male	0	1	7
2	Male	0	1	7
2	Male	0	1	7
2	Male	0	1	7
2	Male	0	1	7
2	Male	0	1	7
2	Male	0	1	7
2	Male	0	1	7
2	Male	0	1	7
2	Male	0	1	7
2	Male	0	1	7
2	Male	0	1	7
2	Male	0	1	7
2	Male	0	1	7
2	Male	0	1	7
2	Male	0	1	7
2	Male	0	1	7
2	Male	0	1	8
2	Male	0	1	8
2	Male	0	1	8
2	Male	0	1	8
2	Male	0	1	8
2	Male	0	1	8
2	Male	0	1	8
2	Male	0	1	8
2	Male	0	1	8
3	Male	0	1	1
3	Male	0	1	1
3	Male	0	1	1
3	Male	0	1	2
3	Male	0	1	2
3	Male	0	1	3
3	Male	0	1	3
3	Male	0	1	3
3	Male	0	1	3
3	Male	0	1	3
3	Male	0	1	4
3	Male	0	1	4
3	Male	0	1	4
3	Male	0	1	5
3	Male	0	1	5
3	Male	0	1	6
3	Male	0	1	6
3	Male	0	1	6
3	Male	0	1	6
3	Male	0	1	6
3	Male	0	1	6
3	Male	0	1	6
3	Male	0	1	7
3	Male	0	1	7
3	Male	0	1	7
3	Male	0	1	7
3	Male	0	1	7
3	Male	0	1	7
3	Male	0	1	7
3	Male	0	1	7
3	Male	0	1	7
3	Male	0	1	7
3	Male	0	1	7
[truncated: 5,829 more rows]
