# Supplementary material for: Arsenic toxicity in the Drosophila brain at single cell resolution
Source: Front Toxicol. 2025 Jul 10;7:1636431. doi: 10.3389/ftox.2025.1636431 (PMC12287011; doi:10.3389/ftox.2025.1636431)
Supplement: Supplementary file 11 [file Table1.xlsx]

## Sheet: Table S1
Supplementary Table S1: Raw data for lifespan
Replicate	Sex	Treatment (microM)	Day	Mortality
1	Female	0	1	0
2	Female	0	1	0
3	Female	0	1	0
4	Female	0	1	0
5	Female	0	1	0
6	Female	0	1	0
7	Female	0	1	0
8	Female	0	1	0
9	Female	0	1	0
10	Female	0	1	0
11	Female	0	1	0
12	Female	0	1	0
13	Female	0	1	0
14	Female	0	1	0
15	Female	0	1	0
16	Female	0	1	0
17	Female	0	1	0
18	Female	0	1	0
19	Female	0	1	0
20	Female	0	1	0
1	Female	250	1	0
2	Female	250	1	0
3	Female	250	1	0
4	Female	250	1	0
5	Female	250	1	0
6	Female	250	1	0
7	Female	250	1	0
8	Female	250	1	0
9	Female	250	1	0
10	Female	250	1	0
11	Female	250	1	0
12	Female	250	1	0
13	Female	250	1	0
14	Female	250	1	0
15	Female	250	1	0
16	Female	250	1	0
17	Female	250	1	0
18	Female	250	1	0
19	Female	250	1	0
20	Female	250	1	0
1	Male	0	1	0
2	Male	0	1	0
3	Male	0	1	0
4	Male	0	1	0
5	Male	0	1	0
6	Male	0	1	0
7	Male	0	1	0
8	Male	0	1	0
9	Male	0	1	0
10	Male	0	1	0
11	Male	0	1	0
12	Male	0	1	0
13	Male	0	1	0
14	Male	0	1	0
15	Male	0	1	0
16	Male	0	1	0
17	Male	0	1	0
18	Male	0	1	0
19	Male	0	1	0
20	Male	0	1	0
1	Male	250	1	0
2	Male	250	1	0
3	Male	250	1	0
4	Male	250	1	0
5	Male	250	1	0
6	Male	250	1	0
7	Male	250	1	0
8	Male	250	1	0
9	Male	250	1	0
10	Male	250	1	0
11	Male	250	1	0
12	Male	250	1	0
13	Male	250	1	0
14	Male	250	1	0
15	Male	250	1	0
16	Male	250	1	0
17	Male	250	1	0
18	Male	250	1	0
19	Male	250	1	0
20	Male	250	1	0
1	Female	0	2	0
2	Female	0	2	0
3	Female	0	2	0
4	Female	0	2	0
5	Female	0	2	0
6	Female	0	2	0
7	Female	0	2	0
8	Female	0	2	0
9	Female	0	2	0
10	Female	0	2	0
11	Female	0	2	0
12	Female	0	2	0
13	Female	0	2	0
14	Female	0	2	0
15	Female	0	2	0
16	Female	0	2	0
17	Female	0	2	0
18	Female	0	2	0
19	Female	0	2	0
20	Female	0	2	0
1	Female	250	2	0
2	Female	250	2	0
3	Female	250	2	0
4	Female	250	2	0
5	Female	250	2	0
6	Female	250	2	0
7	Female	250	2	0
8	Female	250	2	0
9	Female	250	2	0
10	Female	250	2	0
11	Female	250	2	0
12	Female	250	2	0
13	Female	250	2	0
14	Female	250	2	0
15	Female	250	2	0
16	Female	250	2	0
17	Female	250	2	0
18	Female	250	2	0
19	Female	250	2	0
20	Female	250	2	0
1	Male	0	2	0
2	Male	0	2	0
3	Male	0	2	0
4	Male	0	2	0
5	Male	0	2	0
6	Male	0	2	0
7	Male	0	2	0
8	Male	0	2	0
9	Male	0	2	0
10	Male	0	2	0
11	Male	0	2	0
12	Male	0	2	0
13	Male	0	2	0
14	Male	0	2	0
15	Male	0	2	0
16	Male	0	2	0
17	Male	0	2	0
18	Male	0	2	0
19	Male	0	2	0
20	Male	0	2	0
1	Male	250	2	0
2	Male	250	2	0
3	Male	250	2	0
4	Male	250	2	0
5	Male	250	2	0
6	Male	250	2	0
7	Male	250	2	0
8	Male	250	2	0
9	Male	250	2	0
10	Male	250	2	0
11	Male	250	2	0
12	Male	250	2	0
13	Male	250	2	0
14	Male	250	2	0
15	Male	250	2	0
16	Male	250	2	0
17	Male	250	2	0
18	Male	250	2	0
19	Male	250	2	0
20	Male	250	2	0
1	Female	0	3	0
2	Female	0	3	0
3	Female	0	3	0
4	Female	0	3	0
5	Female	0	3	0
6	Female	0	3	0
7	Female	0	3	0
8	Female	0	3	0
9	Female	0	3	0
10	Female	0	3	0
11	Female	0	3	0
12	Female	0	3	0
13	Female	0	3	0
14	Female	0	3	0
15	Female	0	3	0
16	Female	0	3	0
17	Female	0	3	0
18	Female	0	3	0
19	Female	0	3	0
20	Female	0	3	0
1	Female	250	3	0
2	Female	250	3	0
3	Female	250	3	1
4	Female	250	3	0
5	Female	250	3	0
6	Female	250	3	0
7	Female	250	3	1
8	Female	250	3	0
9	Female	250	3	0
10	Female	250	3	0
11	Female	250	3	0
12	Female	250	3	0
13	Female	250	3	0
14	Female	250	3	0
15	Female	250	3	0
16	Female	250	3	0
17	Female	250	3	0
18	Female	250	3	0
19	Female	250	3	0
20	Female	250	3	0
1	Male	0	3	0
2	Male	0	3	0
3	Male	0	3	0
4	Male	0	3	0
5	Male	0	3	0
6	Male	0	3	0
7	Male	0	3	0
8	Male	0	3	0
9	Male	0	3	0
10	Male	0	3	0
11	Male	0	3	0
12	Male	0	3	0
13	Male	0	3	0
14	Male	0	3	0
15	Male	0	3	0
16	Male	0	3	0
17	Male	0	3	0
18	Male	0	3	0
19	Male	0	3	0
20	Male	0	3	0
1	Male	250	3	0
2	Male	250	3	0
3	Male	250	3	1
4	Male	250	3	0
5	Male	250	3	0
6	Male	250	3	0
7	Male	250	3	0
8	Male	250	3	0
9	Male	250	3	0
10	Male	250	3	0
11	Male	250	3	1
12	Male	250	3	0
13	Male	250	3	0
14	Male	250	3	0
15	Male	250	3	0
16	Male	250	3	0
17	Male	250	3	0
18	Male	250	3	0
19	Male	250	3	0
20	Male	250	3	0
1	Female	0	4	0
2	Female	0	4	0
3	Female	0	4	0
4	Female	0	4	0
5	Female	0	4	0
6	Female	0	4	0
7	Female	0	4	0
8	Female	0	4	0
9	Female	0	4	0
10	Female	0	4	0
11	Female	0	4	0
12	Female	0	4	0
13	Female	0	4	0
14	Female	0	4	0
15	Female	0	4	0
16	Female	0	4	0
17	Female	0	4	0
18	Female	0	4	0
19	Female	0	4	0
20	Female	0	4	0
1	Female	250	4	0
2	Female	250	4	0
3	Female	250	4	1
4	Female	250	4	0
5	Female	250	4	0
6	Female	250	4	0
7	Female	250	4	2
8	Female	250	4	0
9	Female	250	4	0
10	Female	250	4	0
11	Female	250	4	0
12	Female	250	4	0
13	Female	250	4	0
14	Female	250	4	0
15	Female	250	4	0
16	Female	250	4	0
17	Female	250	4	0
18	Female	250	4	0
19	Female	250	4	0
20	Female	250	4	0
1	Male	0	4	0
2	Male	0	4	0
3	Male	0	4	0
4	Male	0	4	0
5	Male	0	4	0
6	Male	0	4	0
7	Male	0	4	0
8	Male	0	4	0
9	Male	0	4	0
10	Male	0	4	0
11	Male	0	4	0
12	Male	0	4	0
13	Male	0	4	0
14	Male	0	4	0
15	Male	0	4	0
16	Male	0	4	0
17	Male	0	4	0
18	Male	0	4	0
19	Male	0	4	0
20	Male	0	4	0
1	Male	250	4	0
2	Male	250	4	0
3	Male	250	4	1
4	Male	250	4	1
5	Male	250	4	0
6	Male	250	4	0
7	Male	250	4	0
8	Male	250	4	0
9	Male	250	4	0
10	Male	250	4	0
11	Male	250	4	1
12	Male	250	4	0
13	Male	250	4	0
14	Male	250	4	0
15	Male	250	4	0
16	Male	250	4	0
17	Male	250	4	0
18	Male	250	4	0
19	Male	250	4	0
20	Male	250	4	0
1	Female	0	5	0
2	Female	0	5	0
3	Female	0	5	0
4	Female	0	5	0
5	Female	0	5	0
6	Female	0	5	0
7	Female	0	5	0
8	Female	0	5	0
9	Female	0	5	0
10	Female	0	5	0
11	Female	0	5	0
12	Female	0	5	0
13	Female	0	5	0
14	Female	0	5	0
15	Female	0	5	0
16	Female	0	5	0
17	Female	0	5	0
18	Female	0	5	0
19	Female	0	5	0
20	Female	0	5	0
1	Female	250	5	0
2	Female	250	5	0
3	Female	250	5	1
4	Female	250	5	1
5	Female	250	5	0
6	Female	250	5	0
7	Female	250	5	2
8	Female	250	5	0
9	Female	250	5	0
10	Female	250	5	0
11	Female	250	5	0
12	Female	250	5	0
13	Female	250	5	0
14	Female	250	5	0
15	Female	250	5	0
16	Female	250	5	0
17	Female	250	5	0
18	Female	250	5	0
19	Female	250	5	0
20	Female	250	5	0
1	Male	0	5	0
2	Male	0	5	0
3	Male	0	5	0
4	Male	0	5	0
5	Male	0	5	0
6	Male	0	5	0
7	Male	0	5	0
8	Male	0	5	0
9	Male	0	5	0
10	Male	0	5	0
11	Male	0	5	0
12	Male	0	5	0
13	Male	0	5	0
14	Male	0	5	0
15	Male	0	5	0
16	Male	0	5	0
17	Male	0	5	0
18	Male	0	5	0
19	Male	0	5	0
20	Male	0	5	0
1	Male	250	5	0
2	Male	250	5	0
3	Male	250	5	1
4	Male	250	5	1
5	Male	250	5	0
6	Male	250	5	0
7	Male	250	5	0
8	Male	250	5	0
9	Male	250	5	0
10	Male	250	5	0
11	Male	250	5	1
12	Male	250	5	0
13	Male	250	5	0
14	Male	250	5	0
15	Male	250	5	0
16	Male	250	5	0
17	Male	250	5	0
18	Male	250	5	0
19	Male	250	5	0
20	Male	250	5	0
1	Female	0	6	0
2	Female	0	6	0
3	Female	0	6	0
4	Female	0	6	0
5	Female	0	6	0
6	Female	0	6	0
7	Female	0	6	0
8	Female	0	6	0
9	Female	0	6	0
10	Female	0	6	0
11	Female	0	6	0
12	Female	0	6	0
13	Female	0	6	0
14	Female	0	6	0
15	Female	0	6	0
16	Female	0	6	0
17	Female	0	6	0
18	Female	0	6	0
19	Female	0	6	0
20	Female	0	6	0
1	Female	250	6	0
2	Female	250	6	0
3	Female	250	6	1
4	Female	250	6	1
5	Female	250	6	0
6	Female	250	6	0
7	Female	250	6	2
8	Female	250	6	0
9	Female	250	6	0
10	Female	250	6	0
11	Female	250	6	0
12	Female	250	6	0
13	Female	250	6	0
14	Female	250	6	0
15	Female	250	6	0
16	Female	250	6	0
17	Female	250	6	0
18	Female	250	6	0
19	Female	250	6	0
20	Female	250	6	0
1	Male	0	6	0
2	Male	0	6	0
3	Male	0	6	0
4	Male	0	6	0
5	Male	0	6	0
6	Male	0	6	0
7	Male	0	6	0
8	Male	0	6	0
9	Male	0	6	0
10	Male	0	6	0
11	Male	0	6	0
12	Male	0	6	0
13	Male	0	6	0
14	Male	0	6	0
15	Male	0	6	0
16	Male	0	6	0
17	Male	0	6	0
18	Male	0	6	0
19	Male	0	6	0
20	Male	0	6	0
1	Male	250	6	0
2	Male	250	6	0
3	Male	250	6	1
4	Male	250	6	1
5	Male	250	6	0
6	Male	250	6	0
7	Male	250	6	0
8	Male	250	6	0
9	Male	250	6	0
10	Male	250	6	0
11	Male	250	6	1
12	Male	250	6	0
13	Male	250	6	0
14	Male	250	6	0
15	Male	250	6	0
16	Male	250	6	0
17	Male	250	6	0
18	Male	250	6	1
19	Male	250	6	0
20	Male	250	6	0
1	Female	0	7	0
2	Female	0	7	0
3	Female	0	7	0
4	Female	0	7	0
5	Female	0	7	1
6	Female	0	7	0
7	Female	0	7	0
8	Female	0	7	0
9	Female	0	7	0
10	Female	0	7	0
11	Female	0	7	0
12	Female	0	7	0
13	Female	0	7	0
14	Female	0	7	0
15	Female	0	7	0
16	Female	0	7	0
17	Female	0	7	0
18	Female	0	7	0
19	Female	0	7	0
20	Female	0	7	0
1	Female	250	7	0
2	Female	250	7	0
3	Female	250	7	1
4	Female	250	7	1
5	Female	250	7	0
6	Female	250	7	0
7	Female	250	7	2
8	Female	250	7	0
9	Female	250	7	0
10	Female	250	7	0
11	Female	250	7	0
12	Female	250	7	0
13	Female	250	7	0
14	Female	250	7	0
15	Female	250	7	0
16	Female	250	7	0
17	Female	250	7	0
18	Female	250	7	0
19	Female	250	7	0
20	Female	250	7	0
1	Male	0	7	0
2	Male	0	7	0
3	Male	0	7	0
4	Male	0	7	0
5	Male	0	7	0
6	Male	0	7	0
7	Male	0	7	0
8	Male	0	7	0
9	Male	0	7	0
10	Male	0	7	0
11	Male	0	7	0
12	Male	0	7	0
13	Male	0	7	0
14	Male	0	7	0
15	Male	0	7	0
16	Male	0	7	0
17	Male	0	7	0
18	Male	0	7	0
19	Male	0	7	0
20	Male	0	7	0
1	Male	250	7	0
2	Male	250	7	0
3	Male	250	7	1
4	Male	250	7	1
5	Male	250	7	0
6	Male	250	7	0
7	Male	250	7	0
8	Male	250	7	0
9	Male	250	7	0
10	Male	250	7	1
11	Male	250	7	1
12	Male	250	7	0
13	Male	250	7	0
14	Male	250	7	0
15	Male	250	7	0
16	Male	250	7	0
17	Male	250	7	0
18	Male	250	7	1
19	Male	250	7	0
20	Male	250	7	0
1	Female	0	8	0
2	Female	0	8	0
3	Female	0	8	0
4	Female	0	8	0
5	Female	0	8	1
6	Female	0	8	0
7	Female	0	8	0
8	Female	0	8	0
9	Female	0	8	0
10	Female	0	8	0
11	Female	0	8	0
12	Female	0	8	0
13	Female	0	8	0
14	Female	0	8	0
15	Female	0	8	0
16	Female	0	8	0
17	Female	0	8	0
18	Female	0	8	0
19	Female	0	8	0
20	Female	0	8	0
1	Female	250	8	0
2	Female	250	8	0
3	Female	250	8	1
4	Female	250	8	1
5	Female	250	8	0
6	Female	250	8	0
7	Female	250	8	2
8	Female	250	8	0
9	Female	250	8	0
10	Female	250	8	0
11	Female	250	8	0
12	Female	250	8	0
13	Female	250	8	0
14	Female	250	8	0
15	Female	250	8	0
16	Female	250	8	0
17	Female	250	8	0
18	Female	250	8	0
19	Female	250	8	0
20	Female	250	8	0
1	Male	0	8	0
2	Male	0	8	0
3	Male	0	8	0
4	Male	0	8	0
5	Male	0	8	0
6	Male	0	8	0
7	Male	0	8	0
8	Male	0	8	0
9	Male	0	8	0
10	Male	0	8	0
11	Male	0	8	0
12	Male	0	8	0
13	Male	0	8	0
14	Male	0	8	0
15	Male	0	8	0
16	Male	0	8	0
17	Male	0	8	0
18	Male	0	8	0
19	Male	0	8	0
20	Male	0	8	0
1	Male	250	8	0
2	Male	250	8	0
3	Male	250	8	1
4	Male	250	8	1
5	Male	250	8	0
6	Male	250	8	0
7	Male	250	8	0
8	Male	250	8	0
9	Male	250	8	0
10	Male	250	8	1
11	Male	250	8	1
12	Male	250	8	0
13	Male	250	8	0
14	Male	250	8	0
15	Male	250	8	0
16	Male	250	8	0
17	Male	250	8	0
18	Male	250	8	1
19	Male	250	8	0
20	Male	250	8	0
1	Female	0	9	0
2	Female	0	9	0
3	Female	0	9	0
4	Female	0	9	0
5	Female	0	9	1
6	Female	0	9	0
7	Female	0	9	0
8	Female	0	9	0
9	Female	0	9	0
10	Female	0	9	0
11	Female	0	9	0
12	Female	0	9	0
13	Female	0	9	0
14	Female	0	9	0
15	Female	0	9	0
16	Female	0	9	0
17	Female	0	9	0
18	Female	0	9	0
19	Female	0	9	0
20	Female	0	9	0
1	Female	250	9	0
2	Female	250	9	0
3	Female	250	9	1
4	Female	250	9	1
5	Female	250	9	1
6	Female	250	9	0
7	Female	250	9	2
8	Female	250	9	0
9	Female	250	9	0
10	Female	250	9	0
11	Female	250	9	0
12	Female	250	9	0
13	Female	250	9	0
14	Female	250	9	0
15	Female	250	9	0
16	Female	250	9	0
17	Female	250	9	0
18	Female	250	9	0
19	Female	250	9	0
20	Female	250	9	0
1	Male	0	9	0
2	Male	0	9	0
3	Male	0	9	0
4	Male	0	9	0
5	Male	0	9	0
6	Male	0	9	0
7	Male	0	9	0
8	Male	0	9	0
9	Male	0	9	0
10	Male	0	9	0
11	Male	0	9	0
12	Male	0	9	0
13	Male	0	9	0
14	Male	0	9	0
15	Male	0	9	0
16	Male	0	9	0
17	Male	0	9	0
18	Male	0	9	0
19	Male	0	9	0
20	Male	0	9	0
1	Male	250	9	0
2	Male	250	9	0
3	Male	250	9	1
4	Male	250	9	1
5	Male	250	9	0
6	Male	250	9	0
7	Male	250	9	0
8	Male	250	9	0
9	Male	250	9	0
10	Male	250	9	1
11	Male	250	9	1
12	Male	250	9	0
13	Male	250	9	0
14	Male	250	9	0
15	Male	250	9	0
16	Male	250	9	0
17	Male	250	9	0
18	Male	250	9	1
19	Male	250	9	0
20	Male	250	9	0
1	Female	0	10	0
2	Female	0	10	0
3	Female	0	10	0
4	Female	0	10	0
5	Female	0	10	1
6	Female	0	10	0
7	Female	0	10	0
8	Female	0	10	0
9	Female	0	10	0
10	Female	0	10	0
11	Female	0	10	0
12	Female	0	10	0
13	Female	0	10	0
14	Female	0	10	0
15	Female	0	10	0
16	Female	0	10	0
17	Female	0	10	0
18	Female	0	10	0
19	Female	0	10	0
20	Female	0	10	0
1	Female	250	10	0
2	Female	250	10	1
3	Female	250	10	1
4	Female	250	10	1
5	Female	250	10	1
6	Female	250	10	0
7	Female	250	10	2
8	Female	250	10	0
9	Female	250	10	0
10	Female	250	10	0
11	Female	250	10	0
12	Female	250	10	0
13	Female	250	10	0
14	Female	250	10	0
15	Female	250	10	0
16	Female	250	10	0
17	Female	250	10	0
18	Female	250	10	0
19	Female	250	10	0
20	Female	250	10	0
1	Male	0	10	0
2	Male	0	10	0
3	Male	0	10	0
4	Male	0	10	0
5	Male	0	10	0
6	Male	0	10	0
7	Male	0	10	0
8	Male	0	10	0
9	Male	0	10	0
10	Male	0	10	1
11	Male	0	10	0
12	Male	0	10	0
13	Male	0	10	0
14	Male	0	10	0
15	Male	0	10	0
16	Male	0	10	0
17	Male	0	10	0
18	Male	0	10	0
19	Male	0	10	0
20	Male	0	10	0
1	Male	250	10	0
2	Male	250	10	0
3	Male	250	10	1
4	Male	250	10	1
5	Male	250	10	0
6	Male	250	10	0
7	Male	250	10	0
8	Male	250	10	0
9	Male	250	10	0
10	Male	250	10	1
11	Male	250	10	1
12	Male	250	10	0
13	Male	250	10	0
14	Male	250	10	0
15	Male	250	10	0
16	Male	250	10	0
17	Male	250	10	0
18	Male	250	10	1
19	Male	250	10	0
20	Male	250	10	0
1	Female	0	11	0
2	Female	0	11	0
3	Female	0	11	0
4	Female	0	11	0
5	Female	0	11	1
6	Female	0	11	0
7	Female	0	11	0
8	Female	0	11	0
9	Female	0	11	0
10	Female	0	11	0
11	Female	0	11	0
12	Female	0	11	0
13	Female	0	11	0
14	Female	0	11	0
15	Female	0	11	0
16	Female	0	11	0
17	Female	0	11	0
18	Female	0	11	0
19	Female	0	11	0
20	Female	0	11	0
1	Female	250	11	0
2	Female	250	11	1
3	Female	250	11	1
4	Female	250	11	1
5	Female	250	11	1
6	Female	250	11	1
7	Female	250	11	2
8	Female	250	11	0
9	Female	250	11	0
10	Female	250	11	1
11	Female	250	11	0
12	Female	250	11	0
13	Female	250	11	1
14	Female	250	11	0
15	Female	250	11	0
16	Female	250	11	0
17	Female	250	11	2
18	Female	250	11	0
19	Female	250	11	0
20	Female	250	11	0
1	Male	0	11	0
2	Male	0	11	0
3	Male	0	11	0
4	Male	0	11	0
5	Male	0	11	0
6	Male	0	11	0
7	Male	0	11	0
8	Male	0	11	0
9	Male	0	11	0
10	Male	0	11	1
11	Male	0	11	0
12	Male	0	11	0
13	Male	0	11	0
14	Male	0	11	0
15	Male	0	11	0
16	Male	0	11	0
17	Male	0	11	0
18	Male	0	11	0
19	Male	0	11	0
20	Male	0	11	0
1	Male	250	11	0
2	Male	250	11	0
3	Male	250	11	1
4	Male	250	11	1
5	Male	250	11	0
6	Male	250	11	0
7	Male	250	11	1
8	Male	250	11	0
9	Male	250	11	0
10	Male	250	11	1
11	Male	250	11	1
12	Male	250	11	0
13	Male	250	11	0
14	Male	250	11	1
15	Male	250	11	0
16	Male	250	11	0
17	Male	250	11	1
18	Male	250	11	2
19	Male	250	11	0
20	Male	250	11	0
1	Female	0	12	0
2	Female	0	12	0
3	Female	0	12	0
4	Female	0	12	0
5	Female	0	12	1
6	Female	0	12	0
7	Female	0	12	0
8	Female	0	12	0
9	Female	0	12	0
10	Female	0	12	0
11	Female	0	12	0
12	Female	0	12	0
13	Female	0	12	0
14	Female	0	12	0
15	Female	0	12	0
16	Female	0	12	0
17	Female	0	12	0
18	Female	0	12	0
19	Female	0	12	0
20	Female	0	12	0
1	Female	250	12	0
2	Female	250	12	1
3	Female	250	12	1
4	Female	250	12	1
5	Female	250	12	1
6	Female	250	12	1
7	Female	250	12	2
8	Female	250	12	0
9	Female	250	12	1
10	Female	250	12	1
11	Female	250	12	0
12	Female	250	12	0
13	Female	250	12	1
14	Female	250	12	0
15	Female	250	12	0
16	Female	250	12	0
17	Female	250	12	2
18	Female	250	12	0
19	Female	250	12	1
20	Female	250	12	0
1	Male	0	12	0
2	Male	0	12	0
3	Male	0	12	0
4	Male	0	12	0
5	Male	0	12	0
6	Male	0	12	0
7	Male	0	12	0
8	Male	0	12	0
9	Male	0	12	0
10	Male	0	12	1
11	Male	0	12	0
12	Male	0	12	0
13	Male	0	12	0
14	Male	0	12	0
15	Male	0	12	0
16	Male	0	12	0
17	Male	0	12	0
18	Male	0	12	0
19	Male	0	12	0
20	Male	0	12	0
1	Male	250	12	0
2	Male	250	12	0
3	Male	250	12	1
4	Male	250	12	1
5	Male	250	12	0
6	Male	250	12	0
7	Male	250	12	1
8	Male	250	12	0
9	Male	250	12	0
10	Male	250	12	1
11	Male	250	12	1
12	Male	250	12	0
13	Male	250	12	0
14	Male	250	12	1
15	Male	250	12	0
16	Male	250	12	0
17	Male	250	12	1
18	Male	250	12	2
19	Male	250	12	0
20	Male	250	12	0
1	Female	0	13	0
2	Female	0	13	0
3	Female	0	13	0
4	Female	0	13	0
5	Female	0	13	1
6	Female	0	13	0
7	Female	0	13	0
8	Female	0	13	0
9	Female	0	13	0
10	Female	0	13	0
11	Female	0	13	0
12	Female	0	13	0
13	Female	0	13	0
14	Female	0	13	0
15	Female	0	13	0
16	Female	0	13	0
17	Female	0	13	0
18	Female	0	13	0
19	Female	0	13	0
20	Female	0	13	0
1	Female	250	13	0
2	Female	250	13	1
3	Female	250	13	1
4	Female	250	13	1
5	Female	250	13	1
6	Female	250	13	1
7	Female	250	13	2
8	Female	250	13	0
9	Female	250	13	1
10	Female	250	13	1
11	Female	250	13	0
12	Female	250	13	0
13	Female	250	13	1
14	Female	250	13	0
15	Female	250	13	0
16	Female	250	13	0
17	Female	250	13	2
18	Female	250	13	0
19	Female	250	13	1
20	Female	250	13	0
1	Male	0	13	0
2	Male	0	13	0
3	Male	0	13	0
4	Male	0	13	0
5	Male	0	13	0
6	Male	0	13	0
7	Male	0	13	0
8	Male	0	13	0
9	Male	0	13	0
10	Male	0	13	1
11	Male	0	13	0
12	Male	0	13	0
13	Male	0	13	0
14	Male	0	13	0
15	Male	0	13	0
16	Male	0	13	0
17	Male	0	13	0
18	Male	0	13	0
19	Male	0	13	0
20	Male	0	13	0
1	Male	250	13	0
2	Male	250	13	0
3	Male	250	13	1
4	Male	250	13	1
5	Male	250	13	0
6	Male	250	13	0
7	Male	250	13	1
8	Male	250	13	0
9	Male	250	13	0
10	Male	250	13	1
11	Male	250	13	1
12	Male	250	13	0
13	Male	250	13	1
14	Male	250	13	1
15	Male	250	13	0
16	Male	250	13	0
17	Male	250	13	1
18	Male	250	13	2
19	Male	250	13	0
20	Male	250	13	0
1	Female	0	14	0
2	Female	0	14	0
3	Female	0	14	0
4	Female	0	14	0
5	Female	0	14	1
6	Female	0	14	0
7	Female	0	14	0
8	Female	0	14	0
9	Female	0	14	0
10	Female	0	14	0
11	Female	0	14	0
12	Female	0	14	0
13	Female	0	14	0
14	Female	0	14	0
15	Female	0	14	0
16	Female	0	14	0
17	Female	0	14	0
18	Female	0	14	0
19	Female	0	14	0
20	Female	0	14	0
1	Female	250	14	1
2	Female	250	14	1
3	Female	250	14	1
4	Female	250	14	1
5	Female	250	14	1
6	Female	250	14	1
7	Female	250	14	2
8	Female	250	14	0
9	Female	250	14	2
10	Female	250	14	2
11	Female	250	14	0
12	Female	250	14	0
13	Female	250	14	1
14	Female	250	14	1
15	Female	250	14	1
16	Female	250	14	0
17	Female	250	14	2
18	Female	250	14	0
19	Female	250	14	1
20	Female	250	14	0
1	Male	0	14	0
2	Male	0	14	0
3	Male	0	14	0
4	Male	0	14	0
5	Male	0	14	0
6	Male	0	14	0
7	Male	0	14	0
8	Male	0	14	0
9	Male	0	14	0
10	Male	0	14	1
11	Male	0	14	0
12	Male	0	14	0
13	Male	0	14	0
14	Male	0	14	0
15	Male	0	14	0
16	Male	0	14	0
17	Male	0	14	0
18	Male	0	14	0
19	Male	0	14	0
20	Male	0	14	0
1	Male	250	14	0
2	Male	250	14	0
3	Male	250	14	1
4	Male	250	14	1
5	Male	250	14	1
6	Male	250	14	0
7	Male	250	14	1
8	Male	250	14	0
9	Male	250	14	1
10	Male	250	14	1
11	Male	250	14	1
12	Male	250	14	0
13	Male	250	14	2
14	Male	250	14	1
15	Male	250	14	0
16	Male	250	14	0
17	Male	250	14	1
18	Male	250	14	2
19	Male	250	14	0
20	Male	250	14	0
1	Female	0	15	0
2	Female	0	15	0
3	Female	0	15	0
4	Female	0	15	0
5	Female	0	15	1
6	Female	0	15	0
7	Female	0	15	0
8	Female	0	15	0
9	Female	0	15	0
10	Female	0	15	0
11	Female	0	15	0
12	Female	0	15	0
13	Female	0	15	0
14	Female	0	15	0
15	Female	0	15	0
16	Female	0	15	0
17	Female	0	15	0
18	Female	0	15	0
19	Female	0	15	0
20	Female	0	15	0
1	Female	250	15	2
2	Female	250	15	1
3	Female	250	15	2
4	Female	250	15	1
5	Female	250	15	1
6	Female	250	15	1
7	Female	250	15	2
8	Female	250	15	1
9	Female	250	15	2
10	Female	250	15	3
11	Female	250	15	0
12	Female	250	15	0
13	Female	250	15	1
14	Female	250	15	1
15	Female	250	15	2
16	Female	250	15	1
17	Female	250	15	2
18	Female	250	15	0
19	Female	250	15	1
20	Female	250	15	0
1	Male	0	15	0
2	Male	0	15	0
3	Male	0	15	0
4	Male	0	15	0
5	Male	0	15	0
6	Male	0	15	0
7	Male	0	15	0
8	Male	0	15	0
9	Male	0	15	0
10	Male	0	15	1
11	Male	0	15	0
12	Male	0	15	0
13	Male	0	15	0
14	Male	0	15	0
15	Male	0	15	0
16	Male	0	15	0
17	Male	0	15	0
18	Male	0	15	0
19	Male	0	15	0
20	Male	0	15	0
1	Male	250	15	0
2	Male	250	15	1
3	Male	250	15	2
4	Male	250	15	1
5	Male	250	15	1
6	Male	250	15	0
7	Male	250	15	2
8	Male	250	15	0
9	Male	250	15	2
10	Male	250	15	1
11	Male	250	15	2
12	Male	250	15	0
13	Male	250	15	3
14	Male	250	15	2
15	Male	250	15	1
16	Male	250	15	0
17	Male	250	15	1
18	Male	250	15	2
19	Male	250	15	0
20	Male	250	15	1
1	Female	0	16	0
2	Female	0	16	0
3	Female	0	16	0
4	Female	0	16	0
5	Female	0	16	1
6	Female	0	16	0
7	Female	0	16	0
8	Female	0	16	0
9	Female	0	16	0
10	Female	0	16	0
11	Female	0	16	0
12	Female	0	16	0
13	Female	0	16	0
14	Female	0	16	0
15	Female	0	16	0
16	Female	0	16	0
17	Female	0	16	0
18	Female	0	16	0
19	Female	0	16	0
20	Female	0	16	0
1	Female	250	16	2
2	Female	250	16	1
3	Female	250	16	3
4	Female	250	16	1
5	Female	250	16	1
6	Female	250	16	1
7	Female	250	16	2
8	Female	250	16	2
9	Female	250	16	2
10	Female	250	16	3
11	Female	250	16	0
12	Female	250	16	0
13	Female	250	16	1
14	Female	250	16	1
15	Female	250	16	2
16	Female	250	16	3
17	Female	250	16	2
18	Female	250	16	0
19	Female	250	16	1
20	Female	250	16	0
1	Male	0	16	0
2	Male	0	16	0
3	Male	0	16	0
4	Male	0	16	0
5	Male	0	16	0
6	Male	0	16	0
7	Male	0	16	0
8	Male	0	16	0
9	Male	0	16	0
10	Male	0	16	1
11	Male	0	16	0
12	Male	0	16	0
13	Male	0	16	0
14	Male	0	16	0
15	Male	0	16	0
16	Male	0	16	0
17	Male	0	16	0
18	Male	0	16	0
19	Male	0	16	0
20	Male	0	16	0
1	Male	250	16	0
2	Male	250	16	1
3	Male	250	16	2
4	Male	250	16	1
5	Male	250	16	1
6	Male	250	16	1
7	Male	250	16	2
8	Male	250	16	0
9	Male	250	16	2
10	Male	250	16	1
11	Male	250	16	2
12	Male	250	16	0
13	Male	250	16	3
14	Male	250	16	2
15	Male	250	16	1
16	Male	250	16	0
17	Male	250	16	1
18	Male	250	16	2
19	Male	250	16	1
20	Male	250	16	2
1	Female	0	17	0
2	Female	0	17	0
3	Female	0	17	0
4	Female	0	17	0
5	Female	0	17	1
6	Female	0	17	0
7	Female	0	17	0
8	Female	0	17	0
9	Female	0	17	0
10	Female	0	17	0
11	Female	0	17	0
12	Female	0	17	0
13	Female	0	17	0
14	Female	0	17	0
15	Female	0	17	0
16	Female	0	17	0
17	Female	0	17	0
18	Female	0	17	0
19	Female	0	17	0
20	Female	0	17	0
1	Female	250	17	2
2	Female	250	17	2
3	Female	250	17	3
4	Female	250	17	1
5	Female	250	17	1
6	Female	250	17	2
7	Female	250	17	2
8	Female	250	17	3
9	Female	250	17	2
10	Female	250	17	3
11	Female	250	17	1
12	Female	250	17	0
13	Female	250	17	1
14	Female	250	17	1
15	Female	250	17	2
16	Female	250	17	3
17	Female	250	17	3
18	Female	250	17	1
19	Female	250	17	1
20	Female	250	17	0
1	Male	0	17	0
2	Male	0	17	0
3	Male	0	17	0
4	Male	0	17	0
5	Male	0	17	0
6	Male	0	17	0
7	Male	0	17	0
8	Male	0	17	0
9	Male	0	17	0
10	Male	0	17	1
11	Male	0	17	0
12	Male	0	17	0
13	Male	0	17	0
14	Male	0	17	0
15	Male	0	17	0
16	Male	0	17	0
17	Male	0	17	0
18	Male	0	17	0
19	Male	0	17	0
20	Male	0	17	0
1	Male	250	17	0
2	Male	250	17	3
3	Male	250	17	2
4	Male	250	17	2
5	Male	250	17	1
6	Male	250	17	2
7	Male	250	17	2
8	Male	250	17	0
9	Male	250	17	2
10	Male	250	17	1
11	Male	250	17	2
12	Male	250	17	1
13	Male	250	17	3
14	Male	250	17	2
15	Male	250	17	1
16	Male	250	17	1
17	Male	250	17	1
18	Male	250	17	2
19	Male	250	17	1
20	Male	250	17	3
1	Female	0	18	0
2	Female	0	18	0
3	Female	0	18	0
4	Female	0	18	0
5	Female	0	18	1
6	Female	0	18	0
7	Female	0	18	0
8	Female	0	18	0
9	Female	0	18	0
10	Female	0	18	0
11	Female	0	18	0
12	Female	0	18	0
13	Female	0	18	0
14	Female	0	18	0
15	Female	0	18	0
16	Female	0	18	0
17	Female	0	18	0
18	Female	0	18	0
19	Female	0	18	0
20	Female	0	18	0
1	Female	250	18	2
2	Female	250	18	2
3	Female	250	18	3
4	Female	250	18	2
5	Female	250	18	1
6	Female	250	18	3
7	Female	250	18	2
8	Female	250	18	3
9	Female	250	18	3
10	Female	250	18	3
11	Female	250	18	2
12	Female	250	18	1
13	Female	250	18	2
14	Female	250	18	1
15	Female	250	18	2
16	Female	250	18	3
17	Female	250	18	3
18	Female	250	18	1
19	Female	250	18	1
20	Female	250	18	0
1	Male	0	18	0
2	Male	0	18	0
3	Male	0	18	0
4	Male	0	18	0
5	Male	0	18	0
6	Male	0	18	0
7	Male	0	18	0
8	Male	0	18	0
9	Male	0	18	0
10	Male	0	18	1
11	Male	0	18	0
12	Male	0	18	0
13	Male	0	18	0
14	Male	0	18	0
15	Male	0	18	0
16	Male	0	18	0
17	Male	0	18	0
18	Male	0	18	0
19	Male	0	18	0
20	Male	0	18	0
1	Male	250	18	1
2	Male	250	18	3
3	Male	250	18	2
4	Male	250	18	2
5	Male	250	18	1
6	Male	250	18	2
7	Male	250	18	2
8	Male	250	18	1
9	Male	250	18	2
10	Male	250	18	1
11	Male	250	18	2
12	Male	250	18	2
13	Male	250	18	3
14	Male	250	18	2
15	Male	250	18	1
16	Male	250	18	1
17	Male	250	18	1
18	Male	250	18	2
19	Male	250	18	1
20	Male	250	18	3
1	Female	0	19	0
2	Female	0	19	0
3	Female	0	19	0
4	Female	0	19	0
5	Female	0	19	1
6	Female	0	19	0
7	Female	0	19	0
8	Female	0	19	0
9	Female	0	19	0
10	Female	0	19	0
11	Female	0	19	0
12	Female	0	19	0
13	Female	0	19	0
14	Female	0	19	0
15	Female	0	19	0
16	Female	0	19	1
17	Female	0	19	0
18	Female	0	19	0
19	Female	0	19	0
20	Female	0	19	0
1	Female	250	19	3
2	Female	250	19	2
3	Female	250	19	3
4	Female	250	19	2
5	Female	250	19	3
6	Female	250	19	3
7	Female	250	19	2
8	Female	250	19	3
9	Female	250	19	3
10	Female	250	19	3
11	Female	250	19	2
12	Female	250	19	2
13	Female	250	19	2
14	Female	250	19	2
15	Female	250	19	2
16	Female	250	19	3
17	Female	250	19	3
18	Female	250	19	1
19	Female	250	19	2
20	Female	250	19	1
1	Male	0	19	0
2	Male	0	19	0
3	Male	0	19	0
4	Male	0	19	0
5	Male	0	19	0
6	Male	0	19	0
7	Male	0	19	0
8	Male	0	19	0
9	Male	0	19	0
10	Male	0	19	1
11	Male	0	19	0
12	Male	0	19	0
13	Male	0	19	0
14	Male	0	19	0
15	Male	0	19	0
16	Male	0	19	0
17	Male	0	19	0
18	Male	0	19	0
19	Male	0	19	0
20	Male	0	19	0
1	Male	250	19	1
2	Male	250	19	3
3	Male	250	19	2
4	Male	250	19	3
5	Male	250	19	3
6	Male	250	19	2
7	Male	250	19	2
8	Male	250	19	3
9	Male	250	19	3
10	Male	250	19	1
11	Male	250	19	3
12	Male	250	19	3
13	Male	250	19	3
14	Male	250	19	2
15	Male	250	19	2
16	Male	250	19	2
17	Male	250	19	1
18	Male	250	19	2
19	Male	250	19	1
20	Male	250	19	3
1	Female	0	20	0
2	Female	0	20	0
3	Female	0	20	0
4	Female	0	20	0
5	Female	0	20	1
6	Female	0	20	0
7	Female	0	20	0
8	Female	0	20	0
9	Female	0	20	0
10	Female	0	20	0
11	Female	0	20	0
12	Female	0	20	0
13	Female	0	20	0
14	Female	0	20	0
15	Female	0	20	0
16	Female	0	20	1
17	Female	0	20	0
18	Female	0	20	0
19	Female	0	20	0
20	Female	0	20	0
1	Female	250	20	3
2	Female	250	20	3
3	Female	250	20	3
4	Female	250	20	2
5	Female	250	20	3
6	Female	250	20	3
7	Female	250	20	2
8	Female	250	20	3
9	Female	250	20	3
10	Female	250	20	3
11	Female	250	20	2
12	Female	250	20	2
13	Female	250	20	2
14	Female	250	20	2
15	Female	250	20	2
16	Female	250	20	3
17	Female	250	20	3
18	Female	250	20	1
19	Female	250	20	2
20	Female	250	20	1
1	Male	0	20	0
2	Male	0	20	0
3	Male	0	20	0
4	Male	0	20	0
5	Male	0	20	0
6	Male	0	20	0
7	Male	0	20	0
8	Male	0	20	0
9	Male	0	20	0
10	Male	0	20	1
11	Male	0	20	0
12	Male	0	20	0
13	Male	0	20	0
14	Male	0	20	0
15	Male	0	20	0
16	Male	0	20	0
17	Male	0	20	0
18	Male	0	20	0
19	Male	0	20	0
20	Male	0	20	0
1	Male	250	20	1
2	Male	250	20	3
3	Male	250	20	2
4	Male	250	20	3
5	Male	250	20	3
6	Male	250	20	2
7	Male	250	20	2
8	Male	250	20	3
9	Male	250	20	3
10	Male	250	20	2
11	Male	250	20	3
12	Male	250	20	3
13	Male	250	20	3
14	Male	250	20	2
15	Male	250	20	2
16	Male	250	20	2
17	Male	250	20	1
18	Male	250	20	3
19	Male	250	20	1
20	Male	250	20	3
1	Female	0	21	0
2	Female	0	21	0
3	Female	0	21	0
4	Female	0	21	0
5	Female	0	21	1
6	Female	0	21	0
7	Female	0	21	0
8	Female	0	21	0
9	Female	0	21	0
10	Female	0	21	0
11	Female	0	21	0
12	Female	0	21	0
13	Female	0	21	0
14	Female	0	21	0
15	Female	0	21	0
16	Female	0	21	1
17	Female	0	21	0
18	Female	0	21	0
19	Female	0	21	0
20	Female	0	21	0
1	Female	250	21	3
2	Female	250	21	3
3	Female	250	21	3
4	Female	250	21	2
5	Female	250	21	3
6	Female	250	21	3
7	Female	250	21	2
8	Female	250	21	3
9	Female	250	21	3
10	Female	250	21	3
11	Female	250	21	2
12	Female	250	21	2
13	Female	250	21	2
14	Female	250	21	2
15	Female	250	21	2
16	Female	250	21	3
17	Female	250	21	3
18	Female	250	21	1
19	Female	250	21	2
20	Female	250	21	1
1	Male	0	21	0
2	Male	0	21	0
3	Male	0	21	0
4	Male	0	21	0
5	Male	0	21	0
6	Male	0	21	0
7	Male	0	21	0
8	Male	0	21	0
9	Male	0	21	0
10	Male	0	21	1
11	Male	0	21	0
12	Male	0	21	0
13	Male	0	21	0
14	Male	0	21	0
15	Male	0	21	0
16	Male	0	21	0
17	Male	0	21	0
18	Male	0	21	0
19	Male	0	21	0
20	Male	0	21	0
1	Male	250	21	1
2	Male	250	21	3
3	Male	250	21	2
4	Male	250	21	3
5	Male	250	21	3
6	Male	250	21	2
7	Male	250	21	2
8	Male	250	21	3
9	Male	250	21	3
10	Male	250	21	3
11	Male	250	21	3
12	Male	250	21	3
13	Male	250	21	3
14	Male	250	21	2
15	Male	250	21	2
16	Male	250	21	2
17	Male	250	21	1
18	Male	250	21	3
19	Male	250	21	1
20	Male	250	21	3
1	Female	0	22	0
2	Female	0	22	0
3	Female	0	22	0
4	Female	0	22	0
5	Female	0	22	1
6	Female	0	22	0
7	Female	0	22	0
8	Female	0	22	0
9	Female	0	22	0
10	Female	0	22	0
11	Female	0	22	0
12	Female	0	22	0
13	Female	0	22	0
14	Female	0	22	0
15	Female	0	22	0
16	Female	0	22	1
17	Female	0	22	0
18	Female	0	22	0
19	Female	0	22	0
20	Female	0	22	0
1	Female	250	22	3
2	Female	250	22	3
3	Female	250	22	3
4	Female	250	22	2
5	Female	250	22	3
6	Female	250	22	3
7	Female	250	22	2
8	Female	250	22	3
9	Female	250	22	3
10	Female	250	22	3
11	Female	250	22	2
12	Female	250	22	2
13	Female	250	22	2
14	Female	250	22	2
15	Female	250	22	2
16	Female	250	22	3
17	Female	250	22	3
18	Female	250	22	1
19	Female	250	22	2
20	Female	250	22	1
1	Male	0	22	0
2	Male	0	22	0
3	Male	0	22	0
4	Male	0	22	0
5	Male	0	22	0
6	Male	0	22	0
7	Male	0	22	0
8	Male	0	22	0
9	Male	0	22	0
10	Male	0	22	1
11	Male	0	22	0
12	Male	0	22	0
13	Male	0	22	0
14	Male	0	22	0
15	Male	0	22	0
16	Male	0	22	0
17	Male	0	22	0
18	Male	0	22	0
19	Male	0	22	0
20	Male	0	22	0
1	Male	250	22	1
2	Male	250	22	3
3	Male	250	22	2
4	Male	250	22	3
5	Male	250	22	3
6	Male	250	22	2
7	Male	250	22	2
8	Male	250	22	3
9	Male	250	22	3
10	Male	250	22	3
11	Male	250	22	3
12	Male	250	22	3
13	Male	250	22	3
14	Male	250	22	2
15	Male	250	22	2
16	Male	250	22	2
17	Male	250	22	1
18	Male	250	22	3
19	Male	250	22	2
20	Male	250	22	3
1	Female	0	23	0
2	Female	0	23	0
3	Female	0	23	0
4	Female	0	23	0
5	Female	0	23	1
6	Female	0	23	0
7	Female	0	23	0
8	Female	0	23	0
9	Female	0	23	0
10	Female	0	23	0
11	Female	0	23	0
12	Female	0	23	0
13	Female	0	23	0
14	Female	0	23	0
15	Female	0	23	0
16	Female	0	23	1
17	Female	0	23	0
18	Female	0	23	0
19	Female	0	23	0
20	Female	0	23	0
1	Female	250	23	3
2	Female	250	23	3
3	Female	250	23	3
4	Female	250	23	2
5	Female	250	23	3
6	Female	250	23	3
7	Female	250	23	2
8	Female	250	23	3
9	Female	250	23	3
10	Female	250	23	3
11	Female	250	23	2
12	Female	250	23	2
13	Female	250	23	2
14	Female	250	23	2
15	Female	250	23	2
16	Female	250	23	3
17	Female	250	23	3
18	Female	250	23	1
19	Female	250	23	2
20	Female	250	23	1
1	Male	0	23	0
2	Male	0	23	0
3	Male	0	23	0
4	Male	0	23	0
5	Male	0	23	0
6	Male	0	23	0
7	Male	0	23	0
8	Male	0	23	0
9	Male	0	23	0
10	Male	0	23	1
11	Male	0	23	0
12	Male	0	23	0
13	Male	0	23	0
14	Male	0	23	0
15	Male	0	23	0
16	Male	0	23	0
17	Male	0	23	0
18	Male	0	23	0
19	Male	0	23	0
20	Male	0	23	0
1	Male	250	23	1
2	Male	250	23	3
3	Male	250	23	3
4	Male	250	23	3
5	Male	250	23	3
6	Male	250	23	2
7	Male	250	23	2
8	Male	250	23	3
9	Male	250	23	3
10	Male	250	23	3
11	Male	250	23	3
12	Male	250	23	3
13	Male	250	23	3
14	Male	250	23	2
15	Male	250	23	2
16	Male	250	23	2
17	Male	250	23	1
18	Male	250	23	3
19	Male	250	23	2
20	Male	250	23	3
1	Female	0	24	0
2	Female	0	24	0
3	Female	0	24	0
4	Female	0	24	0
5	Female	0	24	1
6	Female	0	24	0
7	Female	0	24	0
8	Female	0	24	0
9	Female	0	24	0
10	Female	0	24	0
11	Female	0	24	0
12	Female	0	24	0
13	Female	0	24	0
14	Female	0	24	0
15	Female	0	24	0
16	Female	0	24	1
17	Female	0	24	0
18	Female	0	24	0
19	Female	0	24	0
20	Female	0	24	0
1	Female	250	24	3
2	Female	250	24	3
3	Female	250	24	3
4	Female	250	24	2
5	Female	250	24	3
6	Female	250	24	3
7	Female	250	24	2
8	Female	250	24	3
9	Female	250	24	3
10	Female	250	24	3
11	Female	250	24	2
12	Female	250	24	2
13	Female	250	24	2
14	Female	250	24	2
15	Female	250	24	2
16	Female	250	24	3
17	Female	250	24	3
18	Female	250	24	1
19	Female	250	24	2
20	Female	250	24	1
1	Male	0	24	0
2	Male	0	24	0
3	Male	0	24	0
4	Male	0	24	0
5	Male	0	24	0
6	Male	0	24	0
7	Male	0	24	0
8	Male	0	24	2
9	Male	0	24	0
10	Male	0	24	1
11	Male	0	24	0
12	Male	0	24	0
13	Male	0	24	0
14	Male	0	24	0
15	Male	0	24	0
16	Male	0	24	0
17	Male	0	24	0
18	Male	0	24	0
19	Male	0	24	0
20	Male	0	24	0
1	Male	250	24	1
2	Male	250	24	3
3	Male	250	24	3
4	Male	250	24	3
5	Male	250	24	3
6	Male	250	24	2
7	Male	250	24	2
8	Male	250	24	3
9	Male	250	24	3
10	Male	250	24	3
11	Male	250	24	3
12	Male	250	24	3
13	Male	250	24	3
14	Male	250	24	2
15	Male	250	24	2
16	Male	250	24	2
17	Male	250	24	1
18	Male	250	24	3
19	Male	250	24	3
20	Male	250	24	3
1	Female	0	25	0
2	Female	0	25	0
3	Female	0	25	0
4	Female	0	25	0
5	Female	0	25	1
6	Female	0	25	0
7	Female	0	25	0
8	Female	0	25	0
9	Female	0	25	0
10	Female	0	25	0
11	Female	0	25	0
12	Female	0	25	0
13	Female	0	25	0
14	Female	0	25	0
15	Female	0	25	0
16	Female	0	25	1
17	Female	0	25	0
18	Female	0	25	0
19	Female	0	25	0
20	Female	0	25	0
1	Female	250	25	3
2	Female	250	25	3
3	Female	250	25	3
4	Female	250	25	2
5	Female	250	25	3
6	Female	250	25	3
7	Female	250	25	2
8	Female	250	25	3
9	Female	250	25	3
10	Female	250	25	3
11	Female	250	25	2
12	Female	250	25	2
13	Female	250	25	2
14	Female	250	25	2
15	Female	250	25	2
16	Female	250	25	3
17	Female	250	25	3
18	Female	250	25	1
19	Female	250	25	2
20	Female	250	25	1
1	Male	0	25	0
2	Male	0	25	0
3	Male	0	25	0
4	Male	0	25	0
5	Male	0	25	0
6	Male	0	25	0
7	Male	0	25	0
8	Male	0	25	2
9	Male	0	25	0
10	Male	0	25	1
11	Male	0	25	0
12	Male	0	25	0
13	Male	0	25	0
14	Male	0	25	0
15	Male	0	25	0
16	Male	0	25	0
17	Male	0	25	0
18	Male	0	25	0
19	Male	0	25	0
20	Male	0	25	0
1	Male	250	25	1
2	Male	250	25	3
3	Male	250	25	3
4	Male	250	25	3
5	Male	250	25	3
6	Male	250	25	2
7	Male	250	25	2
8	Male	250	25	3
9	Male	250	25	3
10	Male	250	25	3
11	Male	250	25	3
12	Male	250	25	3
13	Male	250	25	3
14	Male	250	25	2
15	Male	250	25	2
16	Male	250	25	2
17	Male	250	25	1
18	Male	250	25	3
[truncated: 2,162 more rows]
